# Supplementary material for: Connection of core and tail Mediator modules restrains transcription from TFIID-dependent promoters
Source: PLoS Genet. 2021 Aug 12;17(8):e1009529. doi: 10.1371/journal.pgen.1009529 (PMC8384189; doi:10.1371/journal.pgen.1009529)
Supplement: S2 Table — (XLSX) [file pgen.1009529.s009.xlsx]

## Sheet: Med16-AID
Transcript.ID	baseMean	log2FoldChange	lfcSE	stat	pvalue	padj
YAL012W	1666.15	0.0265412	0.167394	0.158556	0.874019	0.92214
YAL069W	0.0538366	0	7.06641	0	1	NA
YAL068W-A	0	NA	NA	NA	NA	NA
YAL068C	3.08393	0.665229	1.01817	0.653357	0.513526	NA
YAL067W-A	0	NA	NA	NA	NA	NA
YAL067C	316.41	-0.0352976	0.171313	-0.206042	0.836758	0.89736
YAL066W	2.35636	-1.17536	1.12385	-1.04583	0.295639	NA
YAL065C	2.37077	0.336189	0.966673	0.34778	0.728006	NA
YAL064W-B	46.4213	0.551914	0.28936	1.90736	0.0564744	0.200021
YAL064C-A	5.83694	0.658911	0.62643	1.05185	0.292868	0.489656
YAL064W	3.23784	0.910783	0.764886	1.19074	0.233754	NA
YAL063C-A	21.2008	0.121159	0.412623	0.293632	0.76904	0.854059
YAL063C	58.8946	0.0985937	0.239924	0.410936	0.681119	0.793991
YAL062W	44.1124	0.592451	0.275525	2.15027	0.0315342	0.151674
YAL061W	72.4938	0.832987	0.253003	3.29239	0.000993382	0.0243132
YAL060W	370.968	0.19342	0.181267	1.06704	0.285952	0.483487
YAL059C-A	2.63168	-0.722642	1.02652	-0.703975	0.481448	NA
YAL059W	481.8	-0.185689	0.168997	-1.09877	0.271867	0.470977
YAL058W	318.539	0.249608	0.165487	1.50832	0.131472	0.309993
YAL056C-A	2.03216	-1.59973	1.18526	-1.34969	0.177115	NA
YAL056W	1160.37	0.225713	0.143614	1.57166	0.11603	0.290099
YAL055W	122.542	0.338533	0.207442	1.63194	0.102693	0.271541
YAL054C	95.2397	0.340996	0.21198	1.60862	0.107699	0.278154
YAL053W	1577.71	0.398076	0.155313	2.56306	0.0103755	0.0871179
YAL051W	504.956	0.385148	0.150035	2.56706	0.0102566	0.0866616
YAL049C	339.189	0.30176	0.173207	1.7422	0.0814742	0.240515
YAL048C	541.567	0.244264	0.158513	1.54097	0.123324	0.299153
YAL047W-A	2.69454	0.233363	1.01444	0.230041	0.81806	NA
YAL047C	266.84	0.403069	0.196609	2.05011	0.040354	0.170388
YAL046C	113.613	0.172935	0.23722	0.729006	0.465998	0.638073
YAL045C	1.03091	2.33747	1.65251	1.4145	0.157214	NA
YAL044W-A	134.631	0.321068	0.231537	1.38668	0.165539	0.354372
YAL044C	117.231	0.155019	0.242035	0.640482	0.521859	0.681361
YAL043C	713.455	0.437179	0.174251	2.5089	0.0121107	0.0929078
YAL042C-A	0.924607	3.2441	1.8104	1.79192	0.0731461	NA
YAL042W	900.59	0.652134	0.174388	3.73957	0.000184337	0.00873462
YAL041W	1227.52	0.315566	0.15777	2.00017	0.0454822	0.179433
YAL040C	864.835	0.493898	0.195115	2.53132	0.0113635	0.0899811
YAL039C	348.435	0.611688	0.198568	3.08049	0.0020666	0.0383714
YAL038W	16474.5	-0.261841	0.147772	-1.77192	0.0764075	0.232202
YAL037C-B	3.47852	1.07912	1.17003	0.922301	0.356371	0.547651
YAL037C-A	0.178557	0	5.10125	0	1	NA
YAL037W	101.562	-0.436746	0.254871	-1.7136	0.0866027	0.247681
YAL036C	1174.47	-0.069969	0.161686	-0.432747	0.665199	0.782449
YAL035W	2836.34	0.261588	0.146887	1.78088	0.0749328	0.23128
YAL034C-B	0.539567	1.75908	2.38318	0.738123	0.46044	NA
YAL034W-A	248.884	0.0402753	0.163659	0.246093	0.80561	0.876172
YAL034C	275.144	0.496701	0.167297	2.96898	0.00298792	0.0465722
YAL033W	147.638	0.165871	0.204517	0.811039	0.417343	0.596507
YAL032C	444.124	0.590776	0.168526	3.50554	0.000455685	0.0157837
YAL031W-A	1.71354	-0.175177	1.30527	-0.134208	0.893238	NA
YAL031C	688.535	0.427375	0.158206	2.70138	0.00690518	0.0723589
YAL030W	157.496	0.371052	0.209425	1.77176	0.0764337	0.232202
YAL029C	1616.53	0.216457	0.163239	1.32602	0.184834	0.380466
YAL028W	81.7487	0.623888	0.217207	2.87232	0.00407466	0.0567864
YAL027W	305.33	0.270515	0.17282	1.5653	0.117512	0.292119
YAL026C-A	4.36367	-0.509603	0.757876	-0.672409	0.501323	0.667267
YAL026C	1380.19	0.343112	0.143357	2.39341	0.0166926	0.109129
YAL025C	1219.53	-0.0422088	0.144315	-0.292476	0.769923	0.854242
YAL024C	560.954	0.324166	0.166564	1.94619	0.0516322	0.191855
YAL023C	1140.92	0.311791	0.157331	1.98175	0.0475077	0.18395
YAL022C	502.958	0.446997	0.158242	2.82476	0.00473156	0.0605292
YAL021C	780.334	0.515492	0.180183	2.86093	0.00422399	0.0584352
YAL020C	105.151	0.549799	0.234587	2.34369	0.0190939	0.116351
YAL019W-A	3.12098	-0.0495799	0.801259	-0.0618776	0.95066	NA
YAL019W	1246.63	0.307561	0.173212	1.77563	0.0757941	0.232012
YAL018C	7.11427	0.768513	0.586375	1.31062	0.189988	0.386055
YAL017W	921.944	0.524893	0.176232	2.97842	0.00289742	0.0458946
YAL016C-B	0.0205069	0	7.06641	0	1	NA
YAL016C-A	2.5156	-1.06708	1.02091	-1.04522	0.295922	NA
YAL016W	2495.49	0.190198	0.145769	1.30479	0.191964	0.388719
YAL015C	501.099	0.39877	0.159665	2.49755	0.0125055	0.0943522
YAL014C	372.775	0.230105	0.184758	1.24544	0.212971	0.408566
YAL013W	490.867	0.711171	0.17507	4.06221	4.86113e-05	0.00306303
YAL011W	267.927	0.488277	0.20567	2.37408	0.0175928	0.112166
YAL010C	510.454	0.209052	0.146827	1.4238	0.154505	0.339567
YAL009W	320.629	0.0937021	0.175913	0.532661	0.594268	0.732691
YAL008W	186.222	0.238724	0.211689	1.12771	0.259441	0.458024
YAL007C	907.236	0.0621333	0.164218	0.378359	0.705164	0.811038
YAL005C	11557.5	0.0338562	0.156104	0.216882	0.8283	0.892329
YAL004W	2.19997	0.0233742	1.12118	0.0208479	0.983367	NA
YAL003W	6410.84	-0.162289	0.160108	-1.01362	0.310763	0.507765
YAL002W	557.356	0.31308	0.161036	1.94416	0.0518757	0.19208
YAL001C	763.973	0.278968	0.15521	1.79736	0.0722781	0.227231
YAR002W	1140.5	0.203239	0.15041	1.35123	0.176621	0.369532
YAR002C-A	841.064	0.132225	0.172622	0.765976	0.443691	0.620978
YAR003W	530.93	0.209461	0.161863	1.29406	0.195646	0.3922
YAR007C	914.295	0.44609	0.16354	2.72771	0.00637757	0.0689313
YAR008W	245.279	0.200046	0.177491	1.12707	0.259712	0.458093
YAR009C	91.418	0.0265034	0.393784	0.0673044	0.946339	0.969249
YAR010C	5.82557	-0.933718	0.67035	-1.39288	0.163655	0.352042
YAR014C	1355.1	0.253348	0.130594	1.93997	0.0523838	0.192236
YAR015W	363.299	0.197361	0.216677	0.910853	0.362373	0.552768
YAR018C	337.441	0.182437	0.146937	1.2416	0.214384	0.409877
YAR019C	447.64	0.586932	0.162564	3.61047	0.00030564	0.0119099
YAR019W-A	8.84464	0.377111	0.534454	0.705601	0.480436	0.649834
YAR020C	7.00649	0.997302	0.635471	1.56939	0.116557	0.290926
YAR023C	59.614	0.468771	0.229513	2.04246	0.0411062	0.171791
YAR027W	525.84	0.212702	0.181381	1.17268	0.240925	0.439347
YAR028W	226.744	0.118736	0.195256	0.608102	0.54312	0.695846
YAR029W	25.6005	0.298451	0.339972	0.877871	0.380014	0.567244
YAR030C	7.49759	0.299081	0.625187	0.478386	0.632375	0.760057
YAR031W	46.1256	0.0719863	0.245295	0.293469	0.769164	0.854059
YAR033W	89.5356	0.164783	0.206604	0.797581	0.425114	0.603246
YAR035W	5.37177	0.690924	0.822773	0.839751	0.401048	0.585653
YAR035C-A	0.0413181	0	7.06641	0	1	NA
YAR042W	743.062	0.528429	0.199485	2.64896	0.00807395	0.0766378
YAR047C	0	NA	NA	NA	NA	NA
YAR050W	27.834	0.47538	0.323814	1.46806	0.142087	0.324434
YAR053W	1.49253	0.255437	1.41856	0.180068	0.857099	NA
YAR060C	0	NA	NA	NA	NA	NA
YAR064W	0.344382	-1.04668	2.97986	-0.351251	0.7254	NA
YAR066W	0.0402322	-1.13545	7.06641	-0.160683	0.872343	NA
YAR068W	0.270705	-1.13578	3.36772	-0.337255	0.735925	NA
YAR069C	0	NA	NA	NA	NA	NA
YAR070C	0.443515	0.339054	2.40874	0.14076	0.888059	NA
YAR071W	13.1929	-0.658234	0.378003	-1.74135	0.0816231	0.240515
YAR073W	11.6699	0.535639	0.448287	1.19486	0.232143	0.43022
YAR075W	3.38711	0.287633	0.833539	0.345074	0.730039	NA
Q0010	2.63105	-1.7279	1.35554	-1.2747	0.202417	NA
Q0017	0	NA	NA	NA	NA	NA
Q0032	0.6165	-2.62883	2.27381	-1.15613	0.247627	NA
Q0045	75.2078	-0.0465757	0.273817	-0.170098	0.864933	0.916458
Q0070	2.23787	0.249419	1.07718	0.231547	0.81689	NA
Q0065	31.6204	-0.637013	0.348638	-1.82715	0.0676774	0.219264
Q0060	50.147	-0.49814	0.30464	-1.63517	0.102013	0.270708
Q0055	951.392	-0.194358	0.25381	-0.765762	0.443818	0.621009
Q0050	1599.02	-0.22209	0.315914	-0.703007	0.482052	0.651127
Q0075	22.0039	0.122648	0.410478	0.298793	0.765098	0.851499
Q0080	0.061175	0	7.06641	0	1	NA
Q0085	20.8038	0.0236867	0.4086	0.0579705	0.953772	0.973727
Q0092	0.10662	0	6.67449	0	1	NA
Q0105	29.0858	-0.191541	0.395242	-0.484618	0.627947	0.757656
Q0120	43.7366	-0.266159	0.434512	-0.612547	0.540176	0.694459
Q0115	1.97604	0.352994	1.22457	0.288259	0.773149	NA
Q0110	24.145	-0.57785	0.41288	-1.39956	0.161646	0.348594
Q0130	235.847	-0.436197	0.340968	-1.27929	0.200795	0.3979
Q0140	5.62253	0.10206	0.787877	0.129538	0.896932	0.936458
Q0142	0.771294	-2.656	1.9356	-1.37218	0.170006	NA
Q0143	0.70582	-2.0392	2.09413	-0.973769	0.330171	NA
Q0144	0.0591233	0	7.06641	0	1	NA
Q0160	384.469	0.00765444	0.268824	0.0284739	0.977284	0.987285
Q0182	17.4545	-0.602191	0.396494	-1.51879	0.128816	0.305924
Q0250	141.927	-0.386472	0.31596	-1.22317	0.221267	0.417776
Q0255	11.1415	-0.30588	0.52918	-0.578027	0.563246	0.709508
Q0275	120.011	-0.428704	0.322137	-1.33081	0.18325	0.378317
Q0297	16.0066	0.589908	0.486066	1.21364	0.224886	0.421385
YER054C	99.4078	0.909966	0.205957	4.41823	9.95114e-06	0.000893039
YER114C	679.136	0.166265	0.166082	1.0011	0.316777	0.5134
YER169W	361.061	0.301898	0.18355	1.64477	0.100017	0.267087
YEL077C	71.1031	0.532529	0.243229	2.18941	0.0285671	0.144371
YEL077W-A	0.718108	2.92196	1.82942	1.59721	0.110219	NA
YEL076C-A	0	NA	NA	NA	NA	NA
YEL076C	0.0376662	0.78778	7.06641	0.111482	0.911234	NA
YEL075W-A	0.576881	-0.732335	2.25096	-0.325343	0.744922	NA
YEL075C	2.30295	0.365798	1.01371	0.360849	0.718212	NA
YEL074W	6.81026	0.711107	0.657166	1.08208	0.279216	0.477337
YEL073C	56.1086	0.277146	0.273742	1.01244	0.31133	0.508552
YEL072W	295.716	0.0947486	0.172715	0.548584	0.583291	0.723616
YEL071W	4064.01	0.0523388	0.159156	0.328853	0.742267	0.837099
YEL070W	16.4949	1.30744	0.464074	2.81731	0.00484274	0.0610288
YEL069C	0.847266	0.313366	1.79171	0.174898	0.86116	NA
YEL068C	76.1226	0.417679	0.24138	1.73038	0.0835619	0.243332
YEL067C	31.454	0.858026	0.304226	2.82036	0.00479704	0.0608448
YEL066W	75.2905	0.32841	0.219035	1.49935	0.133784	0.313698
YEL065W	711.811	0.0474272	0.143491	0.330524	0.741004	0.836312
YEL064C	400.864	0.0802589	0.166086	0.483236	0.628928	0.758376
YEL063C	831.855	0.0461496	0.14256	0.323721	0.746149	0.838966
YEL062W	438.025	0.248012	0.164694	1.5059	0.132093	0.311212
YEL061C	596.004	-0.0693564	0.180056	-0.385193	0.700094	0.807822
YEL060C	1092.06	0.43002	0.158771	2.70844	0.00676013	0.0714079
YEL059C-A	46.004	0.625797	0.275772	2.26926	0.0232527	0.129563
YEL059W	4.30332	0.678848	0.636313	1.06685	0.286041	0.483487
YEL058W	1398.59	0.393375	0.166437	2.36351	0.0181029	0.114311
YEL057C	44.7408	0.708317	0.284405	2.49052	0.0127555	0.0952724
YEL056W	883.329	0.165293	0.149303	1.1071	0.268253	0.467724
YEL055C	1657.93	0.0804045	0.149885	0.536443	0.591652	0.730531
YEL054C	2098.77	-0.197009	0.170055	-1.15851	0.246658	0.445957
YEL053W-A	1.57945	-0.591721	1.12812	-0.524517	0.599919	NA
YEL053C	1115.48	0.0161305	0.137789	0.117067	0.906807	0.942946
YEL052W	942.321	0.0517084	0.153584	0.336678	0.73636	0.832816
YEL051W	1061.07	0.0482835	0.175654	0.274879	0.78341	0.861838
YEL050W-A	2.50326	-0.172752	1.1022	-0.156734	0.875455	NA
YEL050C	1027.66	0.0967439	0.166231	0.581986	0.560576	0.708375
YEL049W	12.6531	0.883749	0.429093	2.05957	0.0394393	0.167905
YEL048C	111.244	-0.188982	0.23194	-0.814788	0.415194	0.59487
YEL047C	809.491	0.14555	0.155204	0.937794	0.34835	0.540833
YEL046C	4923.3	-0.229552	0.14544	-1.57833	0.11449	0.287829
YEL045C	19.929	-0.773761	0.410929	-1.88296	0.0597063	0.205868
YEL044W	196.033	-0.0431311	0.207307	-0.208055	0.835186	0.896648
YEL043W	586.677	0.399301	0.184879	2.1598	0.0307881	0.149379
YEL042W	860.817	0.119598	0.177662	0.673177	0.500835	0.667018
YEL041W	119.346	0.372814	0.210401	1.77192	0.0764074	0.232202
YEL040W	2431.06	0.0600186	0.16898	0.355181	0.722454	0.82264
YEL039C	90.2825	0.796901	0.301252	2.6453	0.00816181	0.0770518
YEL038W	215.637	0.374959	0.206358	1.81703	0.0692119	0.22183
YEL037C	1114.46	0.485998	0.171139	2.83978	0.00451451	0.0598197
YEL036C	1178.24	0.505129	0.142225	3.55161	0.000382886	0.0143534
YEL035C	1.54417	1.68038	1.61693	1.03924	0.298692	NA
YEL034C-A	8.85466	0.982856	0.564362	1.74153	0.0815899	0.240515
YEL034W	6875.23	-0.446718	0.167776	-2.66258	0.00775447	0.0753083
YEL033W	433.199	-0.641153	0.170031	-3.77079	0.000162732	0.00803418
YEL032W	814.658	0.510985	0.17101	2.98804	0.00280775	0.045306
YEL032C-A	0.0398929	0	7.06641	0	1	NA
YEL031W	2376.34	0.351589	0.163548	2.14976	0.0315742	0.151674
YEL030C-A	3.19939	-0.534713	0.915917	-0.583801	0.559354	NA
YEL030W	154.346	0.315688	0.201006	1.57054	0.11629	0.290626
YEL029C	803.266	-0.0595613	0.179011	-0.332725	0.739342	0.834914
YEL028W	59.7686	0.621278	0.243495	2.5515	0.010726	0.0880087
YEL027W	2584.67	-0.0872721	0.174256	-0.500828	0.616492	0.750178
YEL026W	1265.59	-0.203456	0.189004	-1.07646	0.281719	0.479488
YEL025C	732.959	0.380895	0.15922	2.39226	0.0167449	0.109229
YEL024W	1340.24	0.251189	0.173347	1.44905	0.147322	0.330903
YEL023C	161.202	0.525773	0.193003	2.72417	0.00644638	0.0695481
YEL022W	1253.73	0.216363	0.159307	1.35815	0.174416	0.366466
YEL021W	697.999	-0.0244505	0.161573	-0.151328	0.879717	0.925046
YEL020C-B	4.41046	0.0768794	0.761836	0.100913	0.919619	0.95076
YEL020W-A	398.71	0.255209	0.211961	1.20404	0.228575	0.425337
YEL020C	174.267	0.574848	0.177915	3.23104	0.00123342	0.0281077
YEL019C	101.036	0.332073	0.208448	1.59307	0.111144	0.284243
YEL018C-A	3.90713	-0.180929	0.804773	-0.22482	0.822119	0.887122
YEL018W	333.779	0.284373	0.182009	1.56241	0.118191	0.292823
YEL017C-A	810.35	-0.339321	0.165571	-2.04939	0.0404239	0.170413
YEL017W	161.207	0.0932973	0.199123	0.468542	0.639397	0.764
YEL016C	313.788	0.0545319	0.156749	0.347893	0.727921	0.825795
YEL015W	1179.95	0.273422	0.148744	1.83821	0.0660319	0.216962
YEL014C	1.06194	-0.141513	1.60184	-0.0883441	0.929603	NA
YEL013W	1246.39	0.325274	0.164367	1.97895	0.0478214	0.184887
YEL012W	291.456	0.516755	0.217374	2.37727	0.0174415	0.111803
YEL011W	328.039	1.25444	0.309573	4.05215	5.07491e-05	0.00313112
YEL010W	0.342986	-0.0975392	7.00338	-0.0139274	0.988888	NA
YEL009C-A	4.8548	-0.532196	0.764149	-0.696456	0.486143	0.654848
YEL009C	2870.59	-0.0493516	0.186789	-0.264211	0.791617	0.867003
YEL008W	4.82311	0.330859	0.724707	0.456541	0.648001	0.770198
YEL008C-A	2.42208	2.02015	1.30809	1.54436	0.122502	NA
YEL007W	473.746	0.144283	0.168952	0.853986	0.393113	0.577625
YEL006W	603.061	0.0919737	0.158763	0.579316	0.562376	0.708864
YEL005C	237.87	0.421151	0.186772	2.25489	0.0241401	0.132759
YEL004W	252.678	0.217427	0.179027	1.21449	0.22456	0.421175
YEL003W	281.745	0.0269748	0.189527	0.142326	0.886822	0.929837
YEL002C	1191.17	0.219611	0.156357	1.40456	0.160154	0.346607
YEL001C	516.471	0.291178	0.183795	1.58425	0.113136	0.286615
YER001W	763.262	0.349377	0.160063	2.18275	0.029054	0.145343
YER002W	1064.52	0.0260927	0.159199	0.1639	0.86981	0.919979
YER003C	431.643	0.494773	0.181058	2.73268	0.00628219	0.0687471
YER004W	410.474	0.390308	0.176899	2.20639	0.0273564	0.141512
YER005W	745.557	0.298331	0.150082	1.98778	0.0468357	0.182505
YER006W	1577.49	-0.0506696	0.167046	-0.303327	0.761641	0.849247
YER006C-A	2.26972	0.113473	0.930159	0.121994	0.902904	NA
YER007W	330.011	0.272805	0.172443	1.582	0.113649	0.287332
YER007C-A	658.733	0.195361	0.160334	1.21847	0.223047	0.419666
YER008C	1177.03	0.354894	0.167233	2.12216	0.0338243	0.15746
YER009W	755.403	0.0107301	0.191731	0.0559645	0.95537	0.974622
YER010C	203.632	0.228777	0.200035	1.14369	0.252753	0.451305
YER011W	4.35327	0.110882	0.612166	0.181131	0.856265	0.909878
YER012W	1339.86	0.171528	0.162379	1.05634	0.290814	0.488122
YER013W	711.906	0.336218	0.151488	2.21944	0.026457	0.138432
YER014W	280.445	0.415168	0.15671	2.64927	0.00806647	0.0766378
YER014C-A	3.86577	0.082881	0.979354	0.0846283	0.932557	0.95928
YER015W	178.639	0.133961	0.219974	0.608988	0.542533	0.695634
YER016W	454.563	0.18359	0.149754	1.22595	0.220218	0.416327
YER017C	978.58	0.472876	0.153794	3.07473	0.00210693	0.0386357
YER018C	26.2929	0.0563933	0.322148	0.175054	0.861037	0.913638
YER019W	283.798	0.489847	0.174538	2.80653	0.00500776	0.0613665
YER019C-A	412.949	0.0878183	0.200289	0.438458	0.661055	0.779431
YER020W	464.331	0.47453	0.177085	2.67967	0.00736949	0.0744596
YER021W	3109.13	0.193044	0.154688	1.24795	0.212048	0.408169
YER022W	821.368	0.273836	0.153882	1.77952	0.0751551	0.231372
YER023W	614.922	0.345626	0.180556	1.91424	0.0555901	0.198213
YER023C-A	1.13412	1.30293	1.86966	0.696884	0.485875	NA
YER024W	437.683	0.234328	0.171707	1.3647	0.172348	0.36328
YER025W	3143.63	0.158248	0.151284	1.04603	0.295548	0.491722
YER026C	875.801	0.102639	0.190323	0.539289	0.589687	0.72856
YER027C	489.314	0.412269	0.164592	2.50479	0.0122523	0.0932781
YER028C	132.173	0.361186	0.223338	1.61722	0.105831	0.275969
YER029C	380.289	0.20523	0.162833	1.26037	0.207536	0.403424
YER030W	362.356	0.22057	0.181709	1.21387	0.224799	0.421385
YER031C	512.014	0.0547775	0.16733	0.327362	0.743394	0.837414
YER032W	356.083	0.264487	0.192884	1.37122	0.170306	0.360773
YER033C	226.391	0.507671	0.201958	2.51375	0.0119455	0.0920196
YER034W	133.601	0.450473	0.189379	2.37868	0.0173749	0.111496
YER035W	471.37	0.137092	0.153129	0.895271	0.370642	0.559743
YER036C	4316.3	-0.0523561	0.1443	-0.362827	0.716734	0.818276
YER037W	198.92	-0.448731	0.20704	-2.16736	0.0302074	0.148797
YER038C	371.825	-0.306482	0.150077	-2.04216	0.0411352	0.171791
YER038W-A	33.0975	-0.190136	0.326723	-0.581951	0.5606	0.708375
YER039C	56.2976	0.560237	0.259226	2.16119	0.0306804	0.149379
YER039C-A	28.4293	-0.0262009	0.352464	-0.0743363	0.940743	0.964852
YER040W	677.784	0.420443	0.183756	2.28805	0.0221347	0.125458
YER041W	409.596	0.250804	0.151455	1.65596	0.0977297	0.263835
YER042W	807.037	-0.234181	0.186278	-1.25716	0.208696	0.404926
YER043C	3652.71	0.0467947	0.154083	0.303699	0.761357	0.849247
YER044C	294.549	0.0579666	0.200495	0.289117	0.772492	0.855644
YER044C-A	50.9684	0.440709	0.255271	1.72643	0.0842694	0.243939
YER045C	311.724	0.412994	0.180578	2.28707	0.0221915	0.12566
YER046W	90.8308	0.624954	0.24856	2.5143	0.0119268	0.0920196
YER046W-A	2.29995	1.12934	1.03224	1.09407	0.273925	NA
YER047C	581.598	0.334072	0.167037	1.99998	0.0455021	0.179433
YER048C	739.137	0.237616	0.165035	1.4398	0.149925	0.334893
YER048W-A	694.176	0.14619	0.177364	0.824234	0.409807	0.590436
YER049W	2250.17	-0.0022512	0.145876	-0.0154323	0.987687	0.992884
YER050C	533.234	0.307822	0.17326	1.77664	0.0756268	0.231834
YER051W	357.341	0.069047	0.174736	0.395151	0.692731	0.802036
YER052C	5130.61	-0.188471	0.142707	-1.32069	0.186605	0.382253
YER053C	639.849	0.0951685	0.224357	0.424183	0.671432	0.786724
YER053C-A	724.055	-0.612598	0.196314	-3.1205	0.00180544	0.0353164
YER055C	1380.65	-0.0878512	0.170098	-0.516475	0.605523	0.741015
YER056C	3507.39	-0.0347361	0.175271	-0.198185	0.8429	0.901336
YER056C-A	933.627	0.0238686	0.166281	0.143543	0.885861	0.929158
YER057C	336.663	0.261998	0.196617	1.33253	0.182686	0.377683
YER058W	129.517	0.526747	0.211798	2.48702	0.0128817	0.0957432
YER059W	717.029	0.211369	0.152768	1.38359	0.166484	0.355475
YER060W	364.402	0.0459197	0.1892	0.242704	0.808234	0.877849
YER060W-A	38.5937	0.572724	0.299685	1.91109	0.0559932	0.198829
YER061C	292.61	0.259372	0.204642	1.26744	0.204997	0.40152
YER062C	585.096	0.140742	0.181816	0.77409	0.438878	0.615989
YER063W	444.683	0.347749	0.188902	1.84089	0.0656371	0.216675
YER064C	1163.45	0.210895	0.157571	1.33842	0.180761	0.375797
YER065C	206.173	1.15708	0.206433	5.60509	2.08148e-08	5.87077e-06
YER066W	55.3895	0.891273	0.294246	3.02901	0.00245354	0.0418132
YER066C-A	1.52327	0.656606	1.21801	0.539082	0.58983	NA
YER067W	250.552	0.784639	0.28915	2.7136	0.0066556	0.0711167
YER067C-A	2.6378	0.834477	1.05199	0.793236	0.42764	NA
YER068W	905.701	0.37718	0.155186	2.43051	0.0150775	0.103241
YER068C-A	1.96699	-0.4299	1.2305	-0.349369	0.726813	NA
YER069W	724.133	0.102439	0.167923	0.610034	0.541839	0.69514
YER070W	2121.92	-0.124164	0.149638	-0.829766	0.406671	0.588271
YER071C	172.53	0.177583	0.21371	0.830953	0.406	0.587955
YER072W	638.567	-0.0765358	0.175944	-0.435	0.663562	0.781318
YER073W	1249.04	-0.191027	0.15722	-1.21503	0.224355	0.421056
YER074W	1374.61	-0.194991	0.192947	-1.01059	0.31221	0.509147
YER074W-A	395.531	0.00397551	0.182611	0.0217703	0.982631	0.990659
YER075C	506.335	0.38986	0.156152	2.49666	0.0125368	0.0943522
YER076C	77.3371	0.12451	0.19706	0.631837	0.527493	0.68529
YER076W-A	7.88947	0.266813	0.515468	0.517614	0.604728	0.740575
YER077C	971.709	0.352183	0.153086	2.30055	0.021417	0.123704
YER078C	422.9	0.381366	0.17381	2.19416	0.028224	0.143481
YER078W-A	2.19655	0.0977843	1.22621	0.0797452	0.93644	NA
YER079W	214.466	0.644267	0.206476	3.1203	0.00180666	0.0353164
YER079C-A	0.32562	0.485537	3.05378	0.158995	0.873673	NA
YER080W	732.174	0.443169	0.185927	2.38356	0.0171459	0.11099
YER081W	2751.59	0.049165	0.171891	0.286024	0.77486	0.857223
YER082C	1206.21	0.0657647	0.161022	0.408421	0.682965	0.795516
YER083C	533.475	0.338208	0.161611	2.09274	0.0363728	0.162593
YER084W	6.70696	0.932153	0.544148	1.71305	0.0867033	0.24773
YER084W-A	0.253633	-1.08538	3.86479	-0.280839	0.778834	NA
YER085C	2.0304	-0.78957	1.52624	-0.517331	0.604925	NA
YER086W	1674.15	0.167329	0.158561	1.0553	0.29129	0.48848
YER087W	441.344	0.256943	0.156217	1.64478	0.100014	0.267087
YER087C-A	30.5782	0.0760549	0.32518	0.233885	0.815074	0.882825
YER087C-B	548.038	0.0256449	0.171252	0.14975	0.880962	0.925823
YER088C	488.354	0.644167	0.200662	3.2102	0.00132641	0.0295351
YER088C-A	6.74415	1.08061	0.640876	1.68615	0.0917667	0.255892
YER088W-B	1.2988	0.55444	1.36631	0.405794	0.684894	NA
YER089C	640.628	0.129336	0.149834	0.863194	0.388031	0.573001
YER090W	2035.79	0.0473909	0.153836	0.308062	0.758035	0.846502
YER090C-A	0.164538	2.27425	4.75447	0.478338	0.632409	NA
YER091C	3180.03	-0.0298145	0.143216	-0.208178	0.83509	0.896648
YER091C-A	0.947366	0.466377	1.72744	0.269982	0.787174	NA
YER092W	223.781	0.22023	0.176312	1.24909	0.211632	0.407641
YER093C	659.356	0.245527	0.163807	1.49888	0.133904	0.313732
YER093C-A	163.956	0.46258	0.182064	2.54076	0.0110613	0.0887752
YER094C	1473.74	0.115361	0.18716	0.616375	0.537647	0.69328
YER095W	822.48	0.367021	0.17408	2.10834	0.0350012	0.159594
YER096W	50.4276	0.227579	0.263944	0.862227	0.388563	0.573408
YER097W	21.4493	0.435221	0.402765	1.08058	0.279883	0.478013
YER098W	207.803	0.768987	0.204267	3.76462	0.0001668	0.00816493
YER099C	838.614	0.0767845	0.152296	0.504179	0.614135	0.748462
YER100W	759.203	0.185857	0.146236	1.27094	0.203751	0.400028
YER101C	209.011	0.601435	0.19569	3.07341	0.00211625	0.0386869
YER102W	1312.77	-0.11424	0.17655	-0.647068	0.517588	0.678213
YER103W	5966.4	0.0231778	0.308638	0.0750971	0.940137	0.964852
YER104W	121.136	-0.0564508	0.211739	-0.266606	0.789773	0.866054
YER105C	1833.82	0.271401	0.137852	1.96878	0.0489781	0.186861
YER106W	23.3874	-0.0753364	0.411816	-0.182937	0.854847	0.909459
YER107C	794.006	0.148439	0.155855	0.952414	0.340887	0.534854
YER107W-A	0.373723	1.6176	2.71844	0.595045	0.551813	NA
YER109C	334.728	0.292092	0.174486	1.67402	0.0941274	0.259069
YER110C	1412.7	0.102767	0.162149	0.633778	0.526226	0.684267
YER111C	411.07	0.569318	0.168839	3.37197	0.000746339	0.0208251
YER112W	634.582	0.24887	0.169689	1.46663	0.142478	0.325201
YER113C	718.888	0.143417	0.16201	0.885237	0.376029	0.564139
YER115C	149.536	0.0724484	0.18625	0.388985	0.697287	0.805389
YER116C	221.286	0.310748	0.168866	1.8402	0.0657383	0.216797
YER117W	1592.75	-0.217993	0.184167	-1.18367	0.236543	0.434024
YER118C	511.845	0.0068707	0.154397	0.0445002	0.964506	0.980564
YER119C	205.347	0.321024	0.170867	1.8788	0.0602723	0.206713
YER119C-A	0.777802	-1.74185	1.75224	-0.994071	0.320188	NA
YER120W	823.738	0.32685	0.158648	2.06022	0.0393778	0.167905
YER121W	16.8085	0.374308	0.394725	0.948274	0.34299	0.536554
YER122C	1444.64	0.10856	0.159287	0.681537	0.495532	0.662387
YER123W	1600.29	0.133659	0.127851	1.04543	0.295826	0.492047
YER124C	2440.61	-0.285421	0.140178	-2.03613	0.041737	0.172391
YER125W	1593.66	0.360854	0.172288	2.09448	0.0362168	0.162509
YER126C	1785.02	-0.149852	0.164233	-0.912434	0.36154	0.552211
YER127W	883.418	0.0449283	0.157397	0.285446	0.775302	0.857538
YER128W	158.504	0.254778	0.217821	1.16967	0.242134	0.440738
YER129W	734.217	0.1881	0.181062	1.03887	0.298865	0.494739
YER130C	659.674	-0.0138185	0.146228	-0.0944993	0.924713	0.954693
YER131W	1688.08	-0.23513	0.172044	-1.36669	0.171723	0.36235
YER132C	787.331	0.145939	0.174096	0.83827	0.401879	0.585907
YER133W	2704.72	0.075012	0.163139	0.459805	0.645656	0.768224
YER133W-A	0.346092	2.27202	2.57967	0.880739	0.378459	NA
YER134C	309.833	0.133678	0.188954	0.707464	0.479278	0.64886
YER135C	3.51265	0.710577	0.886247	0.801782	0.422679	0.601376
YER136W	1410.01	0.300546	0.150459	1.99753	0.0457673	0.18
YER137C	81.8124	0.0241104	0.263484	0.091506	0.927091	0.956508
YER137W-A	1.68061	1.17812	1.47458	0.798951	0.424319	NA
YER138C	1.99232	-0.031168	0.937409	-0.0332491	0.973476	NA
YER137C-A	0	NA	NA	NA	NA	NA
YER138W-A	184.219	-0.669451	0.187694	-3.56672	0.000361479	0.0139029
YER139C	246.478	0.281271	0.199141	1.41242	0.157825	0.343288
YER140W	523.84	0.258184	0.154581	1.67021	0.0948772	0.260141
YER141W	2805.02	-0.0541175	0.138664	-0.390278	0.696331	0.80474
YER142C	315.867	0.559709	0.210042	2.66475	0.00770465	0.0751636
YER143W	808.206	0.37265	0.184975	2.0146	0.0439469	0.176473
YER144C	782.045	0.422355	0.148003	2.85368	0.00432158	0.0591567
YER145C	1241.8	-0.199454	0.181576	-1.09846	0.272004	0.47103
YER145C-A	1.91956	2.72158	1.32408	2.05545	0.0398353	NA
YER146W	171.474	0.226067	0.23019	0.982089	0.326056	0.520851
YER147C	524.425	0.165684	0.146162	1.13357	0.256977	0.455847
YER147C-A	1.22688	1.33832	1.6918	0.791062	0.428908	NA
YER148W	1949.3	-0.061731	0.165607	-0.372757	0.70933	0.814059
YER148W-A	12.3186	-0.16936	0.476691	-0.355283	0.722378	0.82264
YER149C	359.316	0.311937	0.153514	2.03197	0.0421566	0.173158
YER150W	194.906	0.396574	0.207325	1.91281	0.0557719	0.198281
YER151C	903.727	0.332435	0.197686	1.68163	0.0926399	0.257126
YER152C	118.69	0.52797	0.185978	2.83888	0.00452726	0.0598548
YER152W-A	0.898645	0.153406	1.48905	0.103023	0.917945	NA
YER153C	19.9117	1.05638	0.378103	2.79389	0.00520777	0.0621245
YER154W	288.849	0.399659	0.176754	2.26111	0.0237527	0.131036
YER155C	2107.86	0.332518	0.180925	1.83787	0.0660813	0.216962
YER156C	1066.48	0.146758	0.141757	1.03528	0.300536	0.496811
YER157W	947.379	0.252893	0.143116	1.76705	0.0772201	0.233235
YER158C	194.232	0.60073	0.160427	3.74457	0.000180706	0.00870183
YER158W-A	2.90936	-0.295465	0.904361	-0.326711	0.743886	NA
YER159C	436.159	-0.104889	0.154596	-0.678471	0.497473	0.664083
YER160C	2.55086	-0.282148	0.980871	-0.287651	0.773614	NA
YER159C-A	0	NA	NA	NA	NA	NA
YER161C	919.805	0.298987	0.148779	2.00961	0.0444728	0.177981
YER162C	406.731	0.382592	0.161871	2.36356	0.0181002	0.114311
YER163C	273.977	0.136039	0.185072	0.735056	0.462305	0.635174
YER164W	1256.17	0.357362	0.15314	2.33356	0.0196189	0.117495
YER165W	2725.41	0.117966	0.148562	0.794055	0.427163	0.604645
YER165C-A	0.136582	0	6.09528	0	1	NA
YER166W	1388.38	0.219113	0.151612	1.44522	0.148396	0.332557
YER167W	903.219	0.259328	0.164163	1.5797	0.114177	0.287651
YER168C	976.187	0.185249	0.144688	1.28034	0.200426	0.397697
YER170W	186.653	0.463428	0.192012	2.41354	0.0157985	0.105614
YER171W	1003.07	0.119467	0.14816	0.806341	0.420046	0.598925
YER172C	1735.86	0.094866	0.144007	0.65876	0.51005	0.673735
YER172C-A	0.432807	-0.174017	2.54955	-0.0682541	0.945583	NA
YER173W	290.187	0.3476	0.172071	2.0201	0.0433728	0.175356
YER174C	312.734	0.240295	0.181527	1.32374	0.185589	0.38102
YER175C	442.422	-0.0384844	0.196851	-0.1955	0.845002	0.902476
YER175W-A	22.0724	-0.168389	0.337098	-0.499526	0.617409	0.75106
YER176W	1165.25	0.245528	0.144794	1.69571	0.0899404	0.252712
YER177W	2797.71	-0.0084027	0.164074	-0.051213	0.959156	0.977568
YER178W	1294.9	0.38912	0.178472	2.18028	0.0292364	0.145641
YER179W	20.3359	0.173714	0.377717	0.459906	0.645584	0.768224
YER180C	173.39	0.0721794	0.189875	0.380142	0.70384	0.810114
YER180C-A	81.1774	-0.328281	0.224979	-1.45916	0.144521	0.327294
YER181C	8.096	0.105587	0.574111	0.183914	0.854081	0.908861
YER182W	350.73	0.429112	0.170126	2.52232	0.0116584	0.0913398
YER183C	301.95	0.193931	0.187451	1.03457	0.300871	0.496949
YER184C	601.867	0.10794	0.153483	0.703273	0.481886	0.651051
YER185W	42.5685	0.541358	0.264011	2.05051	0.0403144	0.170388
YER186C	347.02	0.231854	0.18335	1.26454	0.206036	0.402359
YER187W	42.2196	0.325546	0.312671	1.04118	0.297793	0.493656
YER188W	41.2903	0.136678	0.273944	0.498926	0.617832	0.751106
YER188C-A	3.2207	0.620696	1.06717	0.581628	0.560817	NA
YER189W	3.03767	0.333232	0.813145	0.409806	0.681948	NA
YER190W	8.63557	-0.0670089	0.550415	-0.121742	0.903103	0.940084
YER190C-A	0	NA	NA	NA	NA	NA
YER190C-B	0	NA	NA	NA	NA	NA
YJL091C	469.432	0.476712	0.168234	2.83363	0.00460228	0.0601392
YJL026W	1414.58	-0.136859	0.148382	-0.922345	0.356349	0.547651
YJL026C-A	1.00313	1.14756	1.61575	0.710238	0.477557	NA
YJR125C	919.58	0.337324	0.156156	2.16018	0.030759	0.149379
YJL225C	10.4558	0.589838	0.609127	0.968334	0.332878	0.527133
YJL225W-A	0	NA	NA	NA	NA	NA
YJL223C	0.0699438	0.787742	7.06641	0.111477	0.911238	NA
YJL222W-B	0	NA	NA	NA	NA	NA
YJL222W-A	0	NA	NA	NA	NA	NA
YJL222W	5.25004	1.40645	0.757169	1.85751	0.063238	0.211855
YJL221C	0.296126	-1.13578	3.7655	-0.301627	0.762937	NA
YJL220W	0	NA	NA	NA	NA	NA
YJL219W	15.886	0.172079	0.448706	0.3835	0.701349	0.808033
YJL218W	17.28	0.752117	0.387204	1.94243	0.0520853	0.19208
YJL217W	154.621	0.243444	0.195123	1.24764	0.212162	0.408169
YJL216C	39.8459	0.646298	0.290981	2.2211	0.0263442	0.138162
YJL215C	15.1102	0.568207	0.449836	1.26314	0.206539	0.402621
YJL214W	36.0743	-0.185712	0.282587	-0.657186	0.511061	0.674319
YJL213W	177.37	0.416823	0.179291	2.32484	0.0200807	0.119064
YJL212C	1740.46	0.1995	0.140319	1.42176	0.155096	0.339725
YJL211C	15.7481	0.806321	0.41429	1.94627	0.0516222	0.191855
YJL210W	166.881	0.211357	0.182138	1.16042	0.245879	0.445364
YJL209W	708.961	0.203265	0.135137	1.50415	0.132544	0.311778
YJL208C	711.966	0.0849711	0.162186	0.523912	0.600339	0.737602
YJL207C	1467.43	0.162693	0.145459	1.11848	0.263364	0.46192
YJL206C	317.121	0.277732	0.156754	1.77177	0.0764323	0.232202
YJL205C	80.2592	0.582416	0.210865	2.76204	0.0057442	0.0656912
YJL204C	437.453	0.392512	0.164552	2.38533	0.0170638	0.1107
YJL203W	353.858	0.371999	0.17061	2.1804	0.0292275	0.145641
YJL202C	4.11838	-0.239913	0.681758	-0.351904	0.72491	0.8238
YJL201W	751.058	0.151923	0.141352	1.07478	0.282473	0.480307
YJL200C	897.913	0.0497342	0.191502	0.259707	0.79509	0.869841
YJL199C	27.7845	0.367745	0.348562	1.05503	0.29141	0.488513
YJL198W	1213.85	0.101159	0.148545	0.681	0.495872	0.662691
YJL197W	1371.45	0.229557	0.138236	1.66062	0.0967904	0.263208
YJL197C-A	0.0258844	0	7.06641	0	1	NA
YJL196C	441.665	-0.0875703	0.189558	-0.461972	0.644101	0.767359
YJL195C	3.78675	1.10189	0.933539	1.18034	0.237866	0.435781
YJL194W	355.525	0.153825	0.160713	0.957139	0.338497	0.532869
YJL193W	340.913	0.0550002	0.162033	0.339437	0.73428	0.830991
YJL192C	599.834	-0.0554893	0.176206	-0.314911	0.75283	0.843594
YJL191W	676.786	0.0428152	0.183459	0.233377	0.815469	0.882935
YJL190C	1741.43	-0.172945	0.182081	-0.949825	0.342201	0.536064
YJL189W	1213.88	-0.183141	0.190562	-0.961053	0.336526	0.530823
YJL188C	1.7709	-0.907245	1.26662	-0.716275	0.473822	NA
YJL187C	439.995	0.209931	0.1607	1.30635	0.191433	0.388042
YJL186W	892.659	0.120069	0.167239	0.717949	0.472789	0.642424
YJL185C	87.3703	-0.00253112	0.227058	-0.0111474	0.991106	0.995138
YJL184W	123.498	0.19986	0.224073	0.891939	0.372425	0.561854
YJL183W	1117.17	-0.0406618	0.146989	-0.276631	0.782063	0.861157
YJL182C	0.327496	0.787733	3.05537	0.257819	0.796546	NA
YJL181W	329.177	0.266846	0.158615	1.68235	0.0925003	0.256979
YJL180C	483.173	0.140843	0.176464	0.798138	0.42479	0.603221
YJL179W	203.714	0.243597	0.184914	1.31735	0.187721	0.384067
YJL178C	523.513	0.151835	0.170547	0.890283	0.373314	0.56263
YJL177W	1634.16	-0.121456	0.160562	-0.756442	0.449384	0.624925
YJL176C	846.643	0.361039	0.155308	2.32467	0.0200896	0.119064
YJL175W	0.628287	-0.251621	2.10128	-0.119747	0.904684	NA
YJL174W	1318.01	0.253899	0.153507	1.654	0.0981282	0.264425
YJL173C	204.442	0.182264	0.217399	0.838385	0.401814	0.585907
YJL172W	718.917	0.445463	0.184218	2.41813	0.0156006	0.104964
YJL171C	2078.93	-0.174271	0.163361	-1.06679	0.286069	0.483487
YJL170C	60.0268	0.221643	0.256179	0.865185	0.386937	0.572099
YJL169W	9.7506	0.394878	0.533339	0.740388	0.459064	0.632864
YJL168C	1145.7	0.0608586	0.147358	0.412998	0.679608	0.792542
YJL167W	2248.14	0.0299528	0.167988	0.178303	0.858485	0.911801
YJL166W	593.526	0.00134415	0.181297	0.00741407	0.994084	0.997284
YJL165C	1141.29	0.286	0.162919	1.75547	0.0791786	0.23636
YJL164C	409.861	0.619745	0.203538	3.04486	0.00232787	0.0400813
YJL163C	110.516	0.867991	0.250584	3.46387	0.000532454	0.0168648
YJL162C	332.688	0.194719	0.17947	1.08497	0.277935	0.476839
YJL161W	44.0378	0.713266	0.267715	2.66427	0.00771559	0.0751636
YJL160C	32.5334	1.25831	0.357082	3.52386	0.00042531	0.0151993
YJL159W	3817.09	0.210584	0.23895	0.881286	0.378163	0.56605
YJL158C	1327.56	0.121013	0.163095	0.74198	0.458099	0.632034
YJL157C	1008.52	0.150266	0.158854	0.945939	0.34418	0.537055
YJL156W-A	5.38616	0.187244	0.717484	0.260973	0.794114	0.869077
YJL156C	1018.85	0.205825	0.134834	1.5265	0.126885	0.303897
YJL155C	772.831	0.486573	0.17131	2.84031	0.00450697	0.0598197
YJL154C	1269.6	0.242925	0.159463	1.5234	0.127659	0.305012
YJL153C	43.0599	0.79723	0.296895	2.68523	0.00724802	0.0742734
YJL152W	1.93792	1.20707	1.23789	0.975096	0.329513	NA
YJL151C	253.174	0.203604	0.18498	1.10068	0.271035	0.47036
YJL150W	2.50252	0.739636	0.953507	0.775701	0.437926	NA
YJL149W	476.717	0.353858	0.172954	2.04596	0.0407602	0.17125
YJL148W	1340.39	-0.207261	0.152276	-1.36109	0.173486	0.36503
YJL147C	316.437	0.0642571	0.154833	0.415008	0.678136	0.791761
YJL146W	423.348	0.303932	0.154873	1.96246	0.0497088	0.188613
YJL145W	789.118	0.129213	0.157595	0.819901	0.412273	0.592404
YJL144W	716.188	0.106633	0.179549	0.593895	0.552582	0.703103
YJL143W	1020.75	0.231503	0.1564	1.4802	0.138819	0.320857
YJL142C	1.21597	0.559317	1.18939	0.470254	0.638173	NA
YJL141C	502.437	0.534907	0.153789	3.4782	0.000504801	0.0165698
YJL140W	883.849	0.0813763	0.165911	0.490482	0.623793	0.755268
YJL139C	737.327	0.201423	0.138939	1.44972	0.147137	0.330773
YJL138C	1355.37	0.0218282	0.155442	0.140427	0.888322	0.930708
YJL137C	162.014	0.191406	0.201248	0.951094	0.341557	0.535421
YJL136W-A	0.357883	-0.174006	2.99307	-0.0581363	0.95364	NA
YJL136C	851.141	-0.189464	0.174723	-1.08437	0.278203	0.476839
YJL135W	0.999181	1.69572	1.86937	0.907106	0.364351	NA
YJL134W	418.453	0.30379	0.176302	1.72312	0.0848671	0.24454
YJL133C-A	296.538	0.0538217	0.264651	0.203369	0.838847	0.899087
YJL133W	478.463	0.191371	0.161115	1.18779	0.234915	0.432381
YJL132W	212.572	0.628473	0.17295	3.63384	0.000279236	0.0111677
YJL131C	319.041	0.438994	0.190277	2.30713	0.0210477	0.122527
YJL130C	3813.17	0.0193768	0.160282	0.120892	0.903776	0.94062
YJL129C	1235.58	0.245422	0.159936	1.53449	0.124908	0.300989
YJL128C	887.694	0.523819	0.163677	3.20031	0.00137278	0.030279
YJL127W-A	0.287488	0.300929	3.64835	0.0824836	0.934262	NA
YJL127C-B	178.548	0.148766	0.182829	0.813693	0.415821	0.59548
YJL127C	668.342	-0.0477867	0.127699	-0.374214	0.708245	0.812972
YJL126W	171.012	0.441698	0.20087	2.19892	0.0278833	0.14299
YJL125C	872.492	-0.105753	0.151581	-0.697666	0.485386	0.654437
YJL124C	818.649	0.0699471	0.161935	0.431945	0.665782	0.782736
YJL123C	1265.36	0.191038	0.149375	1.27891	0.200928	0.397938
YJL122W	705.071	-0.0873439	0.158759	-0.550167	0.582205	0.722783
YJL121C	304.475	0.207609	0.176457	1.17654	0.239379	0.43747
YJL120W	2.17766	2.26473	1.28195	1.76663	0.0772905	NA
YJL119C	21.6085	-0.202573	0.345202	-0.586825	0.557321	0.707006
YJL118W	71.3549	0.331869	0.225265	1.47324	0.140688	0.322857
YJL117W	1210.39	0.116042	0.155298	0.747225	0.454928	0.629123
YJL116C	305.966	0.617248	0.187212	3.29704	0.000977086	0.0242275
YJL115W	313.001	0.392511	0.18436	2.12905	0.0332499	0.155806
YJL114W	14.8244	-0.531288	0.473555	-1.12192	0.261898	0.460714
YJL113W	74.4222	0.426916	0.274525	1.55511	0.11992	0.294359
YJL112W	723.538	0.239664	0.15161	1.5808	0.113925	0.287651
YJL111W	2797.14	0.117544	0.140462	0.836838	0.402684	0.586409
YJL110C	721.544	0.226456	0.147887	1.53128	0.125699	0.302403
YJL109C	2477.48	0.0206686	0.165836	0.124632	0.900815	0.939058
YJL108C	145.309	0.0859969	0.188757	0.455595	0.648681	0.770565
YJL107C	319.146	0.0703301	0.152381	0.461541	0.644411	0.767359
YJL106W	62.4047	0.985228	0.239899	4.10685	4.01097e-05	0.00261066
YJL105W	12.354	0.371187	0.450689	0.823598	0.410168	0.590561
YJL104W	492.8	-0.0202796	0.182116	-0.111355	0.911334	0.945179
YJL103C	342.003	0.488839	0.159912	3.05693	0.00223615	0.0397267
YJL102W	331.845	0.472304	0.184655	2.55777	0.0105345	0.0873889
YJL101C	4912.21	-0.244437	0.116165	-2.10422	0.0353595	0.160363
YJL100W	542.718	0.313024	0.142276	2.20012	0.0277982	0.142677
YJL099W	632.808	0.378301	0.162749	2.32444	0.020102	0.119064
YJL098W	1136.59	-0.0888352	0.156151	-0.568907	0.56942	0.713944
YJL097W	322.315	0.158488	0.173901	0.91137	0.362101	0.552621
YJL096W	560.098	0.0866214	0.178876	0.484253	0.628206	0.757814
YJL095W	478.372	0.35088	0.181404	1.93425	0.0530826	0.193244
YJL094C	1041.91	0.302277	0.146516	2.0631	0.0391027	0.167901
YJL093C	947.145	0.281442	0.147735	1.90504	0.0567746	0.200411
YJL092W	428.365	0.0851364	0.162523	0.523843	0.600388	0.737602
YJL090C	572.867	0.108455	0.143159	0.757582	0.448702	0.624597
YJL089W	184.841	0.0819164	0.172766	0.474147	0.635395	0.761677
YJL088W	163.953	-0.327486	0.313399	-1.04495	0.296046	0.492274
YJL087C	860.183	0.0232457	0.160429	0.144897	0.884792	0.92853
YJL086C	0.284143	-1.96538	3.4998	-0.561571	0.574408	NA
YJL085W	613.698	0.260465	0.169735	1.53454	0.124897	0.300989
YJL084C	750.14	0.307339	0.151517	2.02842	0.0425176	0.173727
YJL083W	215.732	0.483582	0.166535	2.90379	0.00368673	0.0529407
YJL082W	1308.24	-0.0552166	0.151538	-0.364374	0.715579	0.81743
YJL081C	732.885	0.212578	0.172068	1.23543	0.21667	0.41318
YJL080C	1658.81	0.255601	0.162949	1.5686	0.116742	0.291264
YJL079C	86.6471	0.911295	0.210427	4.33068	1.48647e-05	0.00117392
YJL078C	242.06	-0.141123	0.20869	-0.676231	0.498894	0.665506
YJL077W-B	18.0307	0.271175	0.394178	0.68795	0.491484	0.659927
YJL077C	3.13258	-0.191881	0.95164	-0.201632	0.840204	NA
YJL077W-A	29.0725	0.100169	0.353212	0.283593	0.776722	0.857884
YJL076W	1138.92	0.360762	0.173871	2.07488	0.0379976	0.166196
YJL075C	0.166878	0.78772	5.20956	0.151207	0.879813	NA
YJL074C	664.55	0.251818	0.161894	1.55545	0.119838	0.294359
YJL073W	546.534	0.37354	0.159872	2.33649	0.0194659	0.116815
YJL072C	475.172	0.0326811	0.171087	0.19102	0.84851	0.905046
YJL071W	699.928	0.224112	0.167686	1.3365	0.181387	0.376278
YJL070C	427.003	0.490159	0.16841	2.91051	0.00360842	0.052439
YJL069C	1512.47	0.0200918	0.139431	0.144099	0.885423	0.928863
YJL068C	198.433	0.54451	0.201546	2.70167	0.00689925	0.0723589
YJL067W	3.0934	0.330322	0.944724	0.349649	0.726602	NA
YJL066C	327.878	0.450772	0.171959	2.6214	0.00875702	0.07943
YJL065C	247.056	0.289327	0.184554	1.56771	0.116949	0.291575
YJL064W	2.64923	1.37247	0.907834	1.51181	0.130582	NA
YJL063C	420.106	0.484707	0.165191	2.93423	0.00334374	0.0504863
YJL062W-A	147.495	0.359366	0.216411	1.66057	0.0968004	0.263208
YJL062W	411.193	0.256898	0.160071	1.6049	0.108516	0.279332
YJL061W	1502.44	0.0808911	0.141761	0.570617	0.568259	0.71317
YJL060W	1096.72	0.117177	0.140006	0.836937	0.402628	0.586409
YJL059W	213.77	0.0691086	0.166761	0.414417	0.678569	0.791953
YJL058C	352.083	0.280754	0.174981	1.60448	0.108608	0.279445
YJL057C	887.085	0.168408	0.154192	1.09219	0.274748	0.474164
YJL056C	193.12	0.446498	0.222313	2.00842	0.0445984	0.178364
YJL055W	675.292	0.285982	0.163487	1.74926	0.0802453	0.238362
YJL054W	1046.4	0.229061	0.152541	1.50164	0.133191	0.312763
YJL053W	669.214	0.296541	0.166309	1.78307	0.0745748	0.230445
YJL052C-A	0.0843366	-1.1355	7.06641	-0.16069	0.872338	NA
YJL052W	2552.06	-0.171941	0.249073	-0.690323	0.489991	0.658256
YJL051W	422.041	0.0984043	0.144688	0.680115	0.496432	0.66329
YJL050W	1378.11	0.0539367	0.173636	0.31063	0.756082	0.845453
YJL049W	603.757	0.171441	0.15989	1.07224	0.283613	0.480916
YJL048C	1365.63	-0.387153	0.161008	-2.40456	0.016192	0.107129
YJL047C-A	23.6694	-0.567091	0.370492	-1.53064	0.125858	0.302465
YJL047C	978.776	0.236652	0.133315	1.77514	0.0758748	0.232012
YJL046W	498.687	0.0681804	0.158393	0.43045	0.666869	0.783859
YJL045W	26.2452	0.877435	0.330588	2.65417	0.0079504	0.0763212
YJL044C	733.728	0.322408	0.155486	2.07354	0.038122	0.166217
YJL043W	1.36758	3.5316	1.59161	2.21888	0.0264949	NA
YJL042W	477.869	0.562056	0.185831	3.02455	0.00249006	0.0419431
YJL041W	1223.73	0.27113	0.166849	1.625	0.104163	0.273712
YJL039C	1917.55	0.170681	0.151571	1.12608	0.260131	0.458695
YJL038C	9.72573	0.623838	0.548189	1.138	0.255121	0.454188
YJL037W	21.1236	0.417547	0.384424	1.08616	0.277407	0.476699
YJL036W	850.775	0.287474	0.146983	1.95583	0.0504855	0.190324
YJL035C	172.662	0.493867	0.184925	2.67064	0.00757069	0.0744922
YJL034W	9864.67	-0.0899105	0.154696	-0.581208	0.5611	0.708375
YJL033W	1011.39	-0.042566	0.168906	-0.25201	0.801033	0.873278
YJL032W	0.292532	-0.173993	3.32274	-0.0523641	0.958239	NA
YJL031C	957.723	-0.205267	0.162112	-1.26621	0.20544	0.401856
YJL030W	411.233	0.0292453	0.18516	0.157946	0.874499	0.92214
YJL029C	722.653	0.200352	0.147731	1.35619	0.175038	0.367381
YJL028W	0.459944	1.81765	2.40015	0.757308	0.448866	NA
YJL027C	1.43588	-0.174897	1.3529	-0.129276	0.89714	NA
YJL025W	177.735	-0.128377	0.168914	-0.760016	0.447245	0.623895
YJL024C	329.648	0.100958	0.180725	0.558627	0.576416	0.718761
YJL023C	277.227	0.186662	0.180412	1.03465	0.300834	0.496949
YJL022W	6.03581	-0.886282	0.677311	-1.30853	0.190693	0.387072
YJL020C	874.616	0.583202	0.201749	2.89073	0.0038435	0.0545925
YJL020W-A	0.388645	-0.174011	2.64821	-0.0657087	0.94761	NA
YJL019W	394.662	0.176607	0.148448	1.18969	0.234169	0.432185
YJL016W	414.79	0.378421	0.170827	2.21524	0.0267439	0.139563
YJL015C	8.98666	0.28583	0.606869	0.470991	0.637647	0.762986
YJL014W	2427.01	0.188479	0.153369	1.22893	0.219098	0.414607
YJL013C	526.777	0.351359	0.180148	1.95039	0.0511296	0.191438
YJL012C	1409.67	0.0607559	0.153691	0.395313	0.692612	0.802036
YJL011C	339.992	-0.0196467	0.184191	-0.106665	0.915055	0.947949
YJL010C	1540.02	0.0406675	0.146305	0.277963	0.781041	0.86051
YJL009W	0.815238	2.27278	1.88758	1.20407	0.228562	NA
YJL008C	2628.39	0.143228	0.156273	0.916524	0.359392	0.551186
YJL007C	0.627651	0	2.37792	0	1	NA
YJL006C	492.52	0.200939	0.159946	1.25629	0.20901	0.405226
YJL005W	897.222	0.551872	0.169461	3.25663	0.00112745	0.0266148
YJL004C	409.514	0.0450687	0.160442	0.280904	0.778784	0.858641
YJL003W	158.379	-0.00714179	0.214724	-0.0332603	0.973467	0.984941
YJL002C	1811.12	0.157123	0.142358	1.10372	0.269715	0.469306
YJL001W	1176.73	0.0646989	0.177348	0.364813	0.715251	0.817213
YJR001W	907.262	0.357303	0.152237	2.34701	0.0189247	0.11593
YJR002W	1460.95	-0.0574335	0.154247	-0.372347	0.709634	0.814251
YJR003C	849.811	-0.0357147	0.15604	-0.228882	0.818961	0.885108
YJR004C	111.506	0.589135	0.225449	2.61316	0.0089708	0.0807603
YJR005W	1514.55	0.251858	0.143165	1.75921	0.0785411	0.235723
YJR005C-A	2.33938	1.06035	1.04991	1.00994	0.312523	NA
YJR006W	584.264	0.28458	0.169627	1.67768	0.0934099	0.258253
YJR007W	1325.89	0.0208018	0.159035	0.1308	0.895933	0.936076
YJR008W	279.102	0.562101	0.184457	3.04733	0.00230883	0.0400813
YJR009C	7810.98	-0.0489672	0.17453	-0.280566	0.779043	0.858641
YJR010W	1543.35	-0.1813	0.137307	-1.3204	0.186701	0.382253
YJR010C-A	211.095	0.245218	0.205295	1.19446	0.232296	0.430369
YJR011C	345.679	0.0664945	0.183046	0.363267	0.716406	0.818059
YJR012C	142.427	0.111049	0.200977	0.552544	0.580576	0.721403
YJR013W	515.089	0.302641	0.161755	1.87098	0.0613473	0.208556
YJR014W	543.97	0.0891758	0.176636	0.504857	0.61366	0.748098
YJR015W	705.849	0.396141	0.152326	2.60061	0.00930576	0.0816563
YJR016C	1950.14	-0.132195	0.163613	-0.807975	0.419105	0.598303
YJR017C	233.001	0.335626	0.164832	2.03617	0.0417331	0.172391
YJR018W	6.91535	0.830239	0.729255	1.13848	0.254922	0.45397
YJR019C	191.156	0.861083	0.183547	4.69134	2.71415e-06	0.000321518
YJR020W	5.101	0.944326	0.759503	1.24335	0.21374	0.409172
YJR021C	130.131	0.388782	0.204494	1.90119	0.0572769	0.201456
YJR022W	122.917	0.393869	0.214305	1.83789	0.0660782	0.216962
YJR023C	0.432515	0.787734	2.86059	0.275375	0.783028	NA
YJR024C	684.721	-0.0143793	0.157314	-0.0914051	0.927171	0.956508
YJR025C	792.491	0.214357	0.186532	1.14917	0.250486	0.449042
YJR027W	135.758	-0.207949	0.252969	-0.822036	0.411057	0.591154
YJR026W	0	NA	NA	NA	NA	NA
YJR029W	2.37668	0.888964	0.925454	0.96057	0.336768	NA
YJR028W	0	NA	NA	NA	NA	NA
YJR030C	385.131	0.0859419	0.146343	0.587263	0.557027	0.706784
YJR031C	690.154	0.196153	0.150687	1.30172	0.193011	0.389148
YJR032W	753.453	0.0342594	0.151156	0.226649	0.820697	0.886233
YJR033C	567.671	0.380538	0.154612	2.46125	0.0138454	0.0984027
YJR034W	116.66	0.385162	0.223538	1.72302	0.0848843	0.24454
YJR035W	657.69	0.258549	0.144114	1.79405	0.0728044	0.228108
YJR036C	162.714	0.488281	0.228125	2.14042	0.0323212	0.153646
YJR037W	0.392046	0.787726	3.09433	0.254571	0.799055	NA
YJR038C	3.65371	1.32167	0.859127	1.53839	0.123953	0.300276
YJR039W	344.343	0.744583	0.163511	4.55371	5.27085e-06	0.000547706
YJR040W	826.402	0.197008	0.164384	1.19846	0.230738	0.428688
YJR041C	1497.54	0.0803415	0.170784	0.470429	0.638049	0.762999
YJR042W	2049.07	0.000567764	0.135874	0.00417862	0.996666	0.998858
YJR043C	292.039	0.158263	0.173997	0.909578	0.363045	0.553207
YJR044C	416.071	0.158503	0.175003	0.905715	0.365087	0.555364
YJR045C	9329.12	0.151498	0.153445	0.987308	0.323492	0.518944
YJR046W	1662.97	0.228269	0.145884	1.56473	0.117647	0.292119
YJR047C	9.75671	0.983866	0.426401	2.30737	0.0210341	0.122527
YJR048W	1774.48	-0.133252	0.23394	-0.569601	0.568948	0.713504
YJR049C	341.053	0.342552	0.15684	2.18409	0.0289553	0.145095
YJR050W	427.938	0.226349	0.15856	1.42753	0.153428	0.338961
YJR051W	1013.97	0.0875307	0.155106	0.564328	0.572531	0.715455
YJR052W	583.07	0.319922	0.137441	2.32771	0.0199277	0.118864
YJR053W	244.52	0.0252947	0.155528	0.162637	0.870804	0.920538
YJR054W	636.848	0.0012052	0.148684	0.00810578	0.993533	0.996899
YJR055W	135.928	0.21718	0.205396	1.05737	0.290343	0.488122
YJR056C	626.558	0.154612	0.142782	1.08285	0.278875	0.477254
YJR057W	295.866	0.0768022	0.20059	0.382881	0.701808	0.808246
YJR058C	309.674	0.0578013	0.197837	0.292166	0.770159	0.854242
YJR059W	661.912	0.410508	0.161407	2.54331	0.0109809	0.0883848
YJR060W	477.863	0.187719	0.162447	1.15557	0.247855	0.446894
YJR061W	208.848	0.244858	0.19039	1.28609	0.198413	0.395556
YJR062C	690.348	0.168406	0.158484	1.06261	0.287958	0.485504
YJR063W	491.097	0.00365841	0.169947	0.0215267	0.982825	0.990687
YJR064W	2597.8	0.138182	0.157044	0.879897	0.378915	0.566347
YJR065C	1092.37	0.350708	0.158935	2.20661	0.0273413	0.141512
YJR066W	1335.83	0.237887	0.137547	1.72949	0.0837206	0.243555
YJR067C	184.012	0.0141629	0.192155	0.0737057	0.941245	0.965199
YJR068W	663.538	0.145012	0.167562	0.865422	0.386807	0.57205
YJR069C	614.636	0.104475	0.160835	0.649577	0.515966	0.67762
YJR070C	1157.34	-0.0837592	0.147963	-0.566084	0.571337	0.715137
YJR071W	0.722402	1.35882	1.95093	0.696499	0.486117	NA
YJR072C	871.713	0.206416	0.149853	1.37746	0.16837	0.358725
YJR073C	208.238	0.383102	0.214162	1.78885	0.0736398	0.228781
YJR074W	130.871	0.468078	0.233585	2.00389	0.045082	0.17938
YJR075W	766.412	0.174763	0.147702	1.18321	0.236725	0.434094
YJR076C	1169.4	0.109844	0.149086	0.736788	0.461252	0.634315
YJR077C	1387.77	0.36744	0.173662	2.11584	0.0343583	0.158616
YJR078W	187.133	0.516049	0.180668	2.85634	0.00428559	0.0589902
YJR079W	9.44649	0.0205448	0.561472	0.036591	0.970811	0.984232
YJR080C	569.23	0.35314	0.175861	2.00806	0.0446374	0.178399
YJR082C	282.136	0.087119	0.17641	0.493843	0.621417	0.753489
YJR083C	311.247	0.385369	0.171547	2.24644	0.0246759	0.133481
YJR084W	510.465	0.279852	0.147411	1.89845	0.0576367	0.202121
YJR085C	301.767	0.389146	0.21632	1.79893	0.0720292	0.22693
YJR086W	250.782	0.127066	0.196302	0.647298	0.517439	0.678201
YJR087W	50.079	0.766531	0.261748	2.92851	0.00340586	0.050889
YJR088C	1002.97	-0.00291653	0.158791	-0.0183671	0.985346	0.991372
YJR089W	729.62	0.230795	0.139215	1.65783	0.0973518	0.263546
YJR090C	1111.83	0.31945	0.170322	1.87557	0.0607148	0.20739
YJR091C	1273.48	0.49398	0.182315	2.70948	0.00673884	0.0714079
YJR092W	586.01	0.077513	0.148593	0.521646	0.601917	0.738739
YJR093C	683.787	0.226969	0.146083	1.55369	0.120257	0.294762
YJR094C	55.6052	0.0900411	0.286758	0.313997	0.753523	0.8439
YJR094W-A	1013.76	-0.18779	0.188453	-0.996485	0.319014	0.514856
YJR095W	7.58242	0.639342	0.553615	1.15485	0.248152	0.447157
YJR096W	318.122	0.326516	0.190293	1.71586	0.0861869	0.24685
YJR097W	211.411	-0.241236	0.185853	-1.298	0.194289	0.391082
YJR098C	295.592	0.355998	0.183471	1.94035	0.0523369	0.192233
YJR099W	244.658	0.247305	0.214186	1.15463	0.248242	0.447183
YJR100C	365.546	0.126875	0.188433	0.673313	0.500748	0.667018
YJR101W	734.336	0.326092	0.17012	1.91683	0.0552591	0.197764
YJR102C	260.032	0.207084	0.196515	1.05378	0.291984	0.488813
YJR103W	788.13	-0.00813739	0.143873	-0.0565597	0.954896	0.974306
YJR104C	4196.16	-0.40767	0.190375	-2.1414	0.0322419	0.153635
YJR105W	1509.47	0.233128	0.175049	1.33179	0.18293	0.377919
YJR106W	359.785	0.444617	0.192773	2.30643	0.0210866	0.122527
YJR107W	73.2393	0.556928	0.262875	2.11861	0.0341235	0.15821
YJR108W	33.6805	0.210424	0.314778	0.668483	0.503825	0.668644
YJR109C	4644.39	-0.302192	0.163958	-1.84311	0.0653133	0.215756
YJR110W	805.424	0.258645	0.147552	1.75291	0.0796171	0.236852
YJR111C	491.704	0.0985311	0.150865	0.653109	0.513686	0.676385
YJR112W	181.116	-0.0438025	0.216852	-0.201992	0.839923	0.899451
YJR112W-A	149.379	0.208643	0.218863	0.953303	0.340437	0.53443
YJR113C	452.619	0.547982	0.182384	3.00455	0.00265972	0.0438816
YJR114W	2.57937	0.539196	0.987676	0.545924	0.585118	NA
YJR115W	21.2792	2.06916	0.521169	3.97023	7.18046e-05	0.00424477
YJR116W	100.085	0.826384	0.220412	3.74926	0.000177355	0.00861045
YJR117W	2643.04	0.261897	0.15089	1.73568	0.0826204	0.24194
YJR118C	464.092	-0.113332	0.175943	-0.644143	0.519483	0.679677
YJR119C	265.949	0.20562	0.170554	1.2056	0.227971	0.425137
YJR120W	88.7983	-0.0800143	0.267258	-0.29939	0.764643	0.851434
YJR121W	4246.02	0.38689	0.159543	2.42498	0.0153091	0.10401
YJR122W	2046.18	0.0567394	0.151508	0.374498	0.708034	0.812972
YJR123W	3743.81	-0.0639009	0.187112	-0.341511	0.732719	0.82949
YJR124C	464.886	0.0245223	0.152913	0.160367	0.872592	0.921441
YJR126C	1239.09	0.365896	0.147476	2.48106	0.0130994	0.0960849
YJR127C	199.819	0.462926	0.205857	2.24878	0.0245264	0.133401
YJR128W	3.4101	0.736994	0.827331	0.890809	0.373032	NA
YJR129C	156.299	0.194415	0.178679	1.08807	0.276565	0.47619
YJR130C	1091.46	0.0672173	0.147996	0.454184	0.649696	0.771172
YJR131W	358.26	0.257902	0.176594	1.46042	0.144174	0.327294
YJR132W	1198.69	0.0176987	0.139072	0.127263	0.898733	0.937516
YJR133W	234.838	0.115081	0.185062	0.621852	0.534039	0.690334
YJR134C	763.887	0.218647	0.153708	1.42248	0.154886	0.339648
YJR135C	181.017	-0.113741	0.20034	-0.567738	0.570213	0.714669
YJR135W-A	192.843	0.142921	0.230064	0.621221	0.534454	0.69057
YJR136C	376.41	0.0650085	0.160095	0.406063	0.684697	0.796594
YJR137C	3165.44	-0.0843407	0.129938	-0.649086	0.516283	0.677669
YJR138W	893.177	0.356038	0.151276	2.35357	0.018594	0.115113
YJR139C	1351.04	0.20249	0.164364	1.23196	0.217964	0.414487
YJR140C	733.601	0.276818	0.1496	1.85039	0.0642577	0.213939
YJR140W-A	1.07984	2.52772	1.74839	1.44575	0.148249	NA
YJR141W	336.994	0.0571932	0.180385	0.317061	0.751197	0.842522
YJR142W	418.756	0.292867	0.179328	1.63314	0.102441	0.271115
YJR143C	1279.99	0.257708	0.150775	1.70922	0.0874105	0.24891
YJR144W	577.94	0.240085	0.191204	1.25565	0.209243	0.405418
YJR145C	2198.87	-0.113197	0.176901	-0.639888	0.522245	0.681485
YJR146W	2.6773	-0.624538	1.28058	-0.487701	0.625762	NA
YJR147W	165.549	-0.0816245	0.200179	-0.407757	0.683452	0.795771
YJR148W	748.742	0.25406	0.185005	1.37326	0.169671	0.359805
YJR149W	213.247	0.402391	0.192651	2.0887	0.0367345	0.163331
YJR150C	0.211704	1.21571	4.37372	0.277959	0.781044	NA
YJR151C	130.364	0.208333	0.249056	0.836491	0.402878	0.586409
YJR151W-A	0.182016	-2.04837	5.02986	-0.407243	0.68383	NA
YJR152W	148.698	0.331618	0.175122	1.89363	0.0582739	0.202675
YJR153W	17.0427	0.334794	0.395374	0.84678	0.397118	0.581526
YJR154W	146.457	0.390598	0.196809	1.98465	0.0471834	0.183257
YJR155W	1215.39	-0.439001	0.186422	-2.35487	0.018529	0.115072
YJR156C	15.1332	0.3769	0.451668	0.834464	0.40402	0.586669
YJR157W	1.32172	-0.174038	1.89948	-0.0916238	0.926997	NA
YJR158W	0	NA	NA	NA	NA	NA
YJR159W	0.544004	1.44341	2.30928	0.625046	0.531941	NA
YJR160C	10.798	0.554617	0.488902	1.13441	0.256621	0.455488
YJR161C	216.361	0.157541	0.156057	1.00951	0.31273	0.509574
YJR162C	0.0487446	0	7.06641	0	1	NA
YBL047C	1744.19	0.469331	0.171909	2.73011	0.00633141	0.0687471
YBR012W-B	6.37335	-0.425657	0.694356	-0.613024	0.53986	0.694459
YBR078W	4213.99	0.0467273	0.166555	0.280552	0.779054	0.858641
YBR140C	1459.54	0.236055	0.173333	1.36186	0.173243	0.364686
YBL113C	37.6297	0.656338	0.315983	2.07713	0.0377894	0.165552
YBL113W-A	0.331495	-0.174002	3.03027	-0.0574214	0.95421	NA
YBL112C	0.0306531	0	7.06641	0	1	NA
YBL111C	0.509236	1.37649	2.22464	0.618749	0.536082	NA
YBL109W	1.47908	0.246376	1.29684	0.189981	0.849324	NA
YBL108C-A	0.0733199	0	7.06641	0	1	NA
YBL108W	0.42383	0.787726	2.88823	0.272736	0.785056	NA
YBL107W-A	0.145336	1.58342	5.94487	0.26635	0.789969	NA
YBL107C	414.696	0.231761	0.18479	1.25419	0.209775	0.405418
YBL106C	132.953	0.320852	0.207948	1.54295	0.122844	0.298565
YBL105C	1339.87	0.346941	0.156066	2.22305	0.0262125	0.137761
YBL104C	650.827	0.283141	0.162007	1.74771	0.0805146	0.238802
YBL103C	785.751	0.172183	0.163134	1.05547	0.291209	0.48848
YBL102W	579.05	0.0851409	0.176795	0.48158	0.630104	0.759056
YBL101C	515.549	0.548435	0.199017	2.75572	0.00585635	0.0663153
YBL100W-C	3.72625	1.31516	0.828997	1.58645	0.112637	0.285716
YBL100W-B	97.2558	0.51581	0.270563	1.90643	0.0565941	0.200021
YBL100W-A	0	NA	NA	NA	NA	NA
YBL100C	0.340384	1.30472	2.74219	0.475794	0.634221	NA
YBL099W	2293.29	0.518085	0.160556	3.22681	0.00125177	0.028191
YBL098W	155.012	-0.0734415	0.190758	-0.384998	0.700239	0.807822
YBL097W	632.817	0.333128	0.143595	2.31992	0.0203455	0.120324
YBL096C	4.25834	1.83424	0.898181	2.04218	0.041134	0.171791
YBL095W	281.79	0.107124	0.199491	0.536987	0.591276	0.730219
YBL094C	11.41	-0.171631	0.524251	-0.327383	0.743378	0.837414
YBL093C	540.175	0.0580125	0.15348	0.377981	0.705445	0.811172
YBL092W	2930.14	-0.181961	0.173926	-1.04619	0.295472	0.491722
YBL091C-A	156.189	0.371359	0.197227	1.8829	0.0597133	0.205868
YBL091C	591.525	0.383131	0.167204	2.2914	0.0219403	0.124911
YBL090W	386.266	0.257902	0.177507	1.45291	0.146249	0.329626
YBL089W	461.818	0.156093	0.181198	0.86145	0.38899	0.573702
YBL088C	814.67	0.171335	0.151084	1.13404	0.256778	0.455631
YBL087C	803.383	-0.0591934	0.189751	-0.311953	0.755076	0.84463
YBL086C	407.023	0.451217	0.168866	2.67204	0.0075392	0.0744922
YBL085W	1126.77	0.235543	0.147962	1.59192	0.111404	0.284538
YBL084C	759.829	0.235294	0.129305	1.81969	0.0688066	0.22137
YBL083C	0.0231836	0	7.06641	0	1	NA
YBL082C	224.89	0.194681	0.175564	1.10889	0.267478	0.466924
YBL081W	386.96	0.313541	0.263763	1.18872	0.23455	0.432381
YBL080C	401.671	0.429283	0.153357	2.79923	0.00512243	0.0619765
YBL079W	1654.33	0.219499	0.173481	1.26526	0.205777	0.402117
YBL078C	231.726	0.493224	0.195361	2.52468	0.0115805	0.0908494
YBL077W	0.356505	2.36381	7.01419	0.337004	0.736114	NA
YBL076C	5431.72	0.155565	0.146966	1.05851	0.289822	0.487398
YBL075C	429.829	0.161013	0.152963	1.05263	0.292511	0.489295
YBL074C	255.909	0.308966	0.169643	1.82127	0.0685654	0.221349
YBL073W	0.449651	-0.202946	2.42802	-0.0835848	0.933387	NA
YBL072C	1414.03	-0.104962	0.155691	-0.674165	0.500206	0.666679
YBL071C-B	0.8702	0.86138	1.65539	0.520347	0.602822	NA
YBL071W-A	108.51	-0.11829	0.216903	-0.545362	0.585505	0.725815
YBL071C	2.05022	0.898018	1.16812	0.768769	0.44203	NA
YBL070C	1.4302	1.18064	1.49553	0.789445	0.429852	NA
YBL069W	265.067	-0.0152613	0.173655	-0.0878827	0.92997	0.957299
YBL068W-A	0	NA	NA	NA	NA	NA
YBL068W	663.03	0.00357067	0.179539	0.019888	0.984133	0.991299
YBL067C	892.028	0.295494	0.167348	1.76575	0.0774381	0.233736
YBL066C	555.509	0.35693	0.1594	2.23921	0.0251421	0.134888
YBL065W	1.82825	0.948978	1.05471	0.899756	0.36825	NA
YBL064C	977.79	-0.00344976	0.175117	-0.0196997	0.984283	0.991299
YBL063W	354.447	0.41773	0.172918	2.41577	0.0157019	0.105326
YBL062W	1.65072	0.88419	1.47641	0.598879	0.549254	NA
YBL061C	1084.28	0.191481	0.155708	1.22974	0.218793	0.414569
YBL060W	475.711	0.435255	0.162289	2.68197	0.00731903	0.074419
YBL059C-A	239.61	0.0721131	0.191418	0.376732	0.706373	0.811541
YBL059W	148.263	0.12043	0.217177	0.554526	0.579219	0.720889
YBL058W	1839.15	0.294406	0.153854	1.91354	0.0556787	0.198213
YBL057C	511.433	0.0751939	0.176232	0.426675	0.669616	0.785555
YBL056W	1788.55	0.148764	0.147929	1.00565	0.314584	0.510908
YBL055C	762.559	0.0941289	0.137831	0.682931	0.49465	0.661668
YBL054W	462.289	-0.0412271	0.180014	-0.229021	0.818852	0.885108
YBL053W	2.26619	-0.602849	1.01925	-0.591464	0.55421	NA
YBL052C	454.334	0.0323878	0.173755	0.186399	0.852132	0.907602
YBL051C	1416.97	0.240324	0.154931	1.55117	0.120861	0.295322
YBL050W	1150.45	0.0923227	0.156876	0.588508	0.556192	0.705876
YBL049W	41.4781	0.0206408	0.297107	0.0694726	0.944613	0.967816
YBL048W	11.997	0.195015	0.502715	0.387923	0.698073	0.805982
YBL046W	503.101	0.290675	0.150187	1.93543	0.052938	0.192927
YBL045C	1131.75	0.43291	0.162443	2.66499	0.00769904	0.0751636
YBL044W	0.593172	1.76729	2.35283	0.751133	0.452573	NA
YBL043W	238.369	-0.500233	0.19456	-2.5711	0.0101376	0.0860247
YBL042C	1070.12	-0.0072627	0.146041	-0.0497305	0.960337	0.977966
YBL041W	1398.67	0.188832	0.172923	1.092	0.274832	0.474172
YBL040C	725.894	0.226252	0.182373	1.2406	0.214753	0.410449
YBL039W-B	87.5615	0.236974	0.242985	0.975264	0.329429	0.524237
YBL039C	1725.16	-0.216868	0.176	-1.23221	0.217872	0.414487
YBL039C-A	0	NA	NA	NA	NA	NA
YBL038W	755.791	0.114649	0.184296	0.62209	0.533882	0.690283
YBL037W	700.201	0.378161	0.156404	2.41785	0.0156125	0.104964
YBL036C	674.472	0.114838	0.16469	0.697297	0.485617	0.6546
YBL035C	312.761	0.206363	0.181859	1.13474	0.256483	0.455379
YBL034C	584.88	0.346436	0.153898	2.25107	0.0243811	0.132974
YBL033C	2201.36	0.0621731	0.155719	0.399266	0.689698	0.800055
YBL032W	393.519	0.364742	0.152244	2.39578	0.016585	0.10862
YBL031W	115.493	0.150967	0.20482	0.737072	0.461079	0.634224
YBL030C	1447.33	0.245873	0.171723	1.43179	0.152203	0.337954
YBL029C-A	125.856	0.154342	0.182271	0.846771	0.397123	0.581526
YBL029W	31.0766	0.107937	0.292836	0.368592	0.712432	0.815689
YBL028C	435.746	-0.221231	0.205174	-1.07826	0.280917	0.479088
YBL027W	2794.05	-0.146807	0.168378	-0.871891	0.383268	0.569956
YBL026W	399.1	0.0105599	0.175516	0.0601648	0.952024	0.972717
YBL025W	187.528	0.0703182	0.202664	0.346969	0.728615	0.826191
YBL024W	2144.74	0.0589633	0.143718	0.410271	0.681607	0.794403
YBL023C	878.384	0.307668	0.144149	2.13437	0.0328123	0.154994
YBL022C	2043.5	0.206278	0.160539	1.28491	0.198825	0.396245
YBL021C	184.133	0.243537	0.223989	1.08727	0.276918	0.476333
YBL020W	845.439	0.261943	0.144223	1.81624	0.0693334	0.222099
YBL019W	329.062	0.201194	0.151009	1.33233	0.182752	0.377683
YBL018C	250.504	-0.0508977	0.189003	-0.269296	0.787702	0.864472
YBL017C	1595.85	0.407758	0.160992	2.53278	0.0113161	0.0898557
YBL016W	746.174	0.247976	0.143671	1.726	0.0843479	0.243939
YBL015W	192.614	0.767865	0.226446	3.39094	0.000696522	0.0200267
YBL014C	943.326	0.0768141	0.142049	0.540758	0.588674	0.728524
YBL013W	38.585	1.07693	0.306002	3.51936	0.000432588	0.0153426
YBL012C	0.275994	2.18418	3.25716	0.670577	0.50249	NA
YBL011W	914.995	0.458717	0.144249	3.18004	0.00147255	0.0312402
YBL010C	247.232	0.0880472	0.187065	0.470678	0.63787	0.762999
YBL009W	363.402	-0.0825141	0.146356	-0.563789	0.572898	0.715729
YBL008W-A	15.1049	-0.47072	0.38987	-1.20738	0.227287	0.424675
YBL008W	529.554	0.136236	0.149377	0.912027	0.361755	0.552377
YBL007C	1498.08	0.565756	0.165067	3.42744	0.000609312	0.0186029
YBL006C	477.309	0.205153	0.168213	1.2196	0.222615	0.419175
YBL006W-A	2.98762	0.363275	0.768793	0.472526	0.636551	NA
YBL005W	541.314	0.200098	0.163275	1.22552	0.220378	0.41641
YBL005W-B	231.018	-0.154515	0.313133	-0.493449	0.621695	0.753489
YBL005W-A	0	NA	NA	NA	NA	NA
YBL004W	3216.18	0.000294927	0.167781	0.00175781	0.998597	0.99961
YBL003C	1036.36	0.122427	0.269079	0.454985	0.64912	0.770797
YBL002W	1441	-0.0604396	0.184558	-0.327483	0.743302	0.837414
YBL001C	231.112	0.423412	0.227877	1.85808	0.063158	0.211706
YBR001C	832.343	0.260326	0.165437	1.57357	0.115588	0.289238
YBR002C	896.17	0.0966205	0.158857	0.608224	0.543039	0.695846
YBR003W	816.97	0.370608	0.150381	2.46446	0.0137221	0.0980541
YBR004C	544.263	0.354224	0.167909	2.10961	0.0348917	0.15924
YBR005W	329.063	0.397485	0.200099	1.98644	0.0469846	0.182725
YBR006W	210.599	0.546182	0.20429	2.67356	0.00750505	0.0744596
YBR007C	602.422	0.306577	0.154182	1.98841	0.0467662	0.182354
YBR008C	14434.8	-0.608783	0.165249	-3.68403	0.000229576	0.010008
YBR009C	1760.01	0.307068	0.238694	1.28645	0.198286	0.395556
YBR010W	2498.85	0.308368	0.221981	1.38916	0.164783	0.353626
YBR011C	2073	0.414435	0.155784	2.66031	0.00780678	0.0754315
YBR012C	0	NA	NA	NA	NA	NA
YBR012W-A	0	NA	NA	NA	NA	NA
YBR013C	0	NA	NA	NA	NA	NA
YBR014C	404.679	0.255472	0.200173	1.27625	0.201865	0.39855
YBR015C	1158.72	0.348807	0.136759	2.55052	0.0107564	0.0880087
YBR016W	266.626	0.580767	0.178947	3.24548	0.00117254	0.0273424
YBR017C	1607.5	0.188365	0.150797	1.24913	0.211619	0.407641
YBR018C	21.1337	0.598336	0.370046	1.61692	0.105895	0.275969
YBR019C	15.6403	0.376168	0.43442	0.865908	0.38654	0.571798
YBR020W	24.3635	0.738142	0.378688	1.94921	0.0512704	0.191438
YBR021W	575.401	0.198587	0.161511	1.22955	0.218864	0.414569
YBR022W	259.185	0.0931462	0.201383	0.462532	0.6437	0.767129
YBR023C	1939.57	0.221463	0.144808	1.52935	0.126177	0.302814
YBR024W	263.856	0.588017	0.19265	3.05226	0.00227125	0.0397267
YBR025C	4096.1	-0.0930322	0.146372	-0.635588	0.525045	0.683632
YBR026C	458.902	0.400678	0.17102	2.34286	0.0191364	0.116371
YBR027C	3.39304	-1.3847	0.888273	-1.55887	0.119027	NA
YBR028C	683.67	0.133653	0.159024	0.84046	0.400651	0.585217
YBR029C	1039.35	0.0971454	0.156302	0.621526	0.534254	0.690462
YBR030W	463.899	0.161557	0.179376	0.90066	0.367769	0.557394
YBR031W	1468.36	0.238649	0.168846	1.41341	0.157535	0.343044
YBR032W	46.6784	0.796512	0.370082	2.15226	0.0313769	0.151463
YBR033W	174.995	0.311582	0.186946	1.66669	0.095576	0.261345
YBR034C	1941.04	-0.0947739	0.155652	-0.608884	0.542601	0.695634
YBR035C	664.349	0.130384	0.194514	0.670306	0.502663	0.668277
YBR036C	1767.11	0.231369	0.147648	1.56703	0.117107	0.291684
YBR037C	293.122	0.420677	0.169607	2.4803	0.0131271	0.0961088
YBR038W	616.133	0.421814	0.167657	2.51594	0.0118715	0.0920196
YBR039W	1345.71	0.294888	0.176952	1.66649	0.0956161	0.261345
YBR040W	4.83542	1.51631	0.974355	1.55622	0.119656	0.294319
YBR041W	851.338	0.158887	0.159794	0.99432	0.320067	0.515226
YBR042C	489.632	0.186201	0.166164	1.12059	0.262463	0.460921
YBR043C	971.062	-0.0519383	0.141497	-0.367063	0.713572	0.81624
YBR044C	681.73	0.321055	0.15199	2.11234	0.0346572	0.159128
YBR045C	147.658	0.243437	0.165701	1.46913	0.141798	0.324274
YBR046C	407.721	0.0250293	0.170233	0.14703	0.883108	0.927146
YBR047W	461.421	0.078563	0.196207	0.40041	0.688855	0.799233
YBR048W	980.63	-0.120511	0.158314	-0.761212	0.44653	0.623773
YBR049C	1230.14	0.254969	0.139334	1.82991	0.0672638	0.218783
YBR050C	72.0608	0.771715	0.20297	3.80211	0.000143466	0.00738913
YBR051W	1.90717	-0.499476	1.01674	-0.491254	0.623247	NA
YBR052C	502.432	0.415518	0.2008	2.06931	0.0385173	0.166646
YBR053C	354.953	0.471897	0.191384	2.46571	0.0136742	0.0980541
YBR054W	988.824	0.136035	0.187678	0.724834	0.468554	0.639163
YBR055C	772.395	0.270684	0.153699	1.76113	0.0782162	0.235168
YBR056W	606.852	0.451375	0.163772	2.75612	0.00584913	0.0663153
YBR056W-A	88.3406	-0.307071	0.24324	-1.26242	0.206798	0.402763
YBR056C-B	8.33493	0.527437	0.587332	0.898022	0.369174	0.558638
YBR057C	593.094	0.288348	0.157295	1.83317	0.066778	0.217681
YBR058C	1032.78	0.189725	0.152546	1.24373	0.2136	0.409065
YBR058C-A	305.692	0.0353325	0.193486	0.18261	0.855104	0.909459
YBR059C	1085.16	0.495334	0.155005	3.1956	0.00139542	0.0304983
YBR060C	639.539	0.216854	0.14653	1.47993	0.138892	0.320857
YBR061C	572.488	0.090402	0.173831	0.520056	0.603025	0.739332
YBR062C	314.648	0.20189	0.174495	1.15699	0.247276	0.446419
YBR063C	248.248	0.330384	0.185295	1.78301	0.0745843	0.230445
YBR064W	0.737043	0.787729	2.19384	0.359064	0.719547	NA
YBR065C	496.71	-0.0423447	0.148826	-0.284525	0.776008	0.857678
YBR066C	222.267	0.864625	0.162044	5.33573	9.51618e-08	2.01301e-05
YBR067C	1594.36	0.541726	0.172121	3.14735	0.00164755	0.033622
YBR068C	5619.84	-0.109619	0.124911	-0.877574	0.380175	0.567341
YBR069C	2160.86	0.214903	0.148207	1.45002	0.147052	0.330773
YBR070C	251.546	0.126853	0.192726	0.658204	0.510407	0.673978
YBR071W	657.894	0.0950804	0.145776	0.652234	0.51425	0.676567
YBR072W	151.933	0.737993	0.355876	2.07374	0.0381037	0.166217
YBR072C-A	5.07013	0.841348	0.750167	1.12155	0.262055	0.460716
YBR073W	952.015	0.311823	0.164194	1.89911	0.0575494	0.201934
YBR074W	894.507	0.253928	0.155645	1.63145	0.102795	0.271689
YBR076W	13.5096	0.822037	0.447729	1.83602	0.0663554	0.21738
YBR076C-A	84.6878	0.0798494	0.21667	0.36853	0.712478	0.815689
YBR077C	300.004	0.258678	0.19109	1.3537	0.175833	0.368658
YBR079C	3629.69	0.212614	0.157582	1.34923	0.177263	0.370215
YBR080C	1268.08	0.307833	0.155094	1.98482	0.0471647	0.183257
YBR081C	1239.58	0.288225	0.149807	1.92398	0.0543575	0.195601
YBR082C	2648.2	0.110715	0.147163	0.752329	0.451853	0.626775
YBR083W	483.182	0.452806	0.182944	2.47511	0.0133195	0.0964655
YBR084W	1515.47	0.124282	0.156536	0.793954	0.427222	0.604645
YBR084C-A	2040.56	-0.146254	0.167939	-0.870873	0.383824	0.570486
YBR085W	43.9104	0.617548	0.253859	2.43264	0.0149892	0.102846
YBR085C-A	717.781	-0.174225	0.177206	-0.983178	0.32552	0.520552
YBR086C	1468.69	0.197637	0.164067	1.20461	0.228353	0.425137
YBR087W	769.39	0.0550535	0.16846	0.326805	0.743815	0.83757
YBR088C	453.503	0.103752	0.191124	0.542853	0.587231	0.727042
YBR089W	3.91033	1.16188	0.772268	1.5045	0.132453	0.311688
YBR089C-A	77.7101	-0.0828443	0.254978	-0.324907	0.745251	0.8385
YBR090C	26.7941	0.341521	0.360903	0.946296	0.343998	0.537055
YBR091C	202.105	0.132031	0.215696	0.612115	0.540462	0.694459
YBR092C	505.624	0.0783181	0.169319	0.462547	0.643689	0.767129
YBR093C	179.55	-0.305114	0.198429	-1.53765	0.124135	0.300565
YBR094W	602.894	0.142176	0.155809	0.912503	0.361504	0.552211
YBR095C	811.025	0.262771	0.132601	1.98166	0.0475171	0.18395
YBR096W	381.197	0.176505	0.191035	0.923941	0.355517	0.547233
YBR097W	651.132	0.248874	0.15979	1.55751	0.11935	0.293926
YBR098W	266.174	0.379292	0.169206	2.2416	0.0249875	0.134424
YBR099C	84.7189	0.113182	0.261931	0.432105	0.665665	0.782736
YBR101C	6187.02	-0.221384	0.141792	-1.56133	0.118447	0.293171
YBR102C	743.617	0.256979	0.139771	1.83858	0.0659776	0.216962
YBR103W	780.54	0.114094	0.151467	0.753258	0.451295	0.626372
YBR103C-A	0.679969	-1.1439	1.80267	-0.634558	0.525717	NA
YBR104W	1024.43	0.0277886	0.165083	0.168331	0.866323	0.917602
YBR105C	1044.09	-0.0526253	0.130492	-0.403284	0.686739	0.79803
YBR106W	1701.32	0.0189984	0.17616	0.107847	0.914117	0.947552
YBR107C	169.957	0.321023	0.18911	1.69755	0.0895936	0.252257
YBR108W	208.293	0.864116	0.22412	3.85559	0.000115451	0.00621651
YBR109C	926.743	0.0997677	0.179981	0.554325	0.579357	0.72091
YBR109W-A	24.5592	-0.0262612	0.329309	-0.0797464	0.936439	0.962161
YBR110W	835.482	0.241496	0.15379	1.5703	0.116345	0.290641
YBR111C	331.77	0.284457	0.208368	1.36517	0.1722	0.363097
YBR111W-A	186.909	0.0855343	0.188105	0.454715	0.649314	0.770873
YBR112C	604.894	0.349031	0.196311	1.77795	0.0754117	0.231501
YBR113W	1.40181	-2.39003	1.65111	-1.44753	0.147749	NA
YBR114W	344.398	0.396875	0.148401	2.67435	0.00748749	0.0744596
YBR115C	1832.27	-0.0396779	0.168027	-0.23614	0.813324	0.88178
YBR116C	0.624778	0.743885	2.15749	0.344792	0.730251	NA
YBR117C	15.9927	0.272559	0.39911	0.682918	0.494659	0.661668
YBR118W	3271.52	-0.0536836	0.161485	-0.332437	0.739559	0.835
YBR119W	404.536	0.153829	0.13955	1.10232	0.270322	0.469811
YBR120C	283.468	0.234194	0.194238	1.20571	0.227929	0.425137
YBR121C	1761.21	0.207209	0.276543	0.749283	0.453686	0.627994
YBR121C-A	0	NA	NA	NA	NA	NA
YBR122C	841.974	0.0559369	0.178176	0.313941	0.753566	0.8439
YBR123C	434.018	0.350324	0.180346	1.94251	0.0520759	0.19208
YBR124W	0.596242	-1.13582	2.29588	-0.494719	0.620799	NA
YBR125C	612.728	0.350863	0.148825	2.35756	0.0183956	0.114737
YBR126C	1465.11	0.420848	0.166315	2.53043	0.0113924	0.090052
YBR126W-A	8.84071	0.386469	0.46289	0.834904	0.403772	0.586633
YBR126W-B	2.25869	-0.387203	0.977498	-0.396116	0.692019	NA
YBR127C	2149.89	0.209195	0.143532	1.45747	0.144985	0.327757
YBR128C	98.248	0.291794	0.237287	1.22971	0.218807	0.414569
YBR129C	550.053	0.115206	0.144504	0.797252	0.425305	0.603372
YBR130C	1313.12	0.143301	0.151059	0.948646	0.342801	0.536554
YBR131W	505.868	0.152433	0.132735	1.1484	0.250804	0.449202
YBR131C-A	0.106095	0	7.06641	0	1	NA
YBR132C	465.079	0.62988	0.188687	3.33823	0.000843134	0.0219282
YBR133C	609.482	0.363125	0.152433	2.3822	0.0172096	0.111139
YBR134W	1.36987	0.0527679	1.11342	0.0473927	0.9622	NA
YBR135W	208.88	0.462678	0.164908	2.80567	0.00502116	0.0613665
YBR136W	643.475	0.341518	0.163592	2.08762	0.0368323	0.163414
YBR137W	402.377	0.0157234	0.24774	0.0634674	0.949394	0.97137
YBR138C	333.458	0.398815	0.185333	2.15188	0.0314068	0.151484
YBR139W	638.801	0.387964	0.172158	2.25353	0.0242255	0.132792
YBR141C	274.675	-0.0691286	0.17059	-0.405233	0.685306	0.796834
YBR141W-A	12.7671	-0.147884	0.455739	-0.324493	0.745565	0.838583
YBR142W	1248.81	0.112642	0.162402	0.693603	0.487931	0.656524
YBR143C	2779.29	0.0987361	0.155399	0.635371	0.525187	0.683666
YBR144C	4.62309	0.784422	0.903623	0.868085	0.385348	0.571318
YBR145W	690.268	0.0171438	0.230128	0.0744967	0.940615	0.964852
YBR146W	723.842	0.140142	0.169281	0.827867	0.407746	0.589331
YBR147W	97.4733	0.430798	0.22313	1.9307	0.0535199	0.19412
YBR148W	90.0816	0.716484	0.234764	3.05193	0.00227374	0.0397267
YBR149W	893.041	0.39423	0.180956	2.17859	0.0293619	0.145993
YBR150C	526.198	0.68135	0.16196	4.2069	2.58895e-05	0.00191679
YBR151W	974.221	0.257834	0.163437	1.57757	0.114664	0.287945
YBR152W	250.232	0.273152	0.166506	1.6405	0.100902	0.268499
YBR153W	416.237	0.180645	0.152568	1.18403	0.236401	0.434024
YBR154C	1647.94	-0.064444	0.161791	-0.398316	0.690397	0.800396
YBR155W	548.842	0.00292664	0.152061	0.0192465	0.984644	0.991299
YBR156C	289.154	0.252982	0.16985	1.48945	0.13637	0.317874
YBR157C	354.22	0.942041	0.186323	5.05595	4.28251e-07	7.68646e-05
YBR158W	1461.98	-0.299173	0.165757	-1.8049	0.0710911	0.225092
YBR159W	1048.15	0.072492	0.160808	0.450799	0.652134	0.772673
YBR160W	828.829	0.123961	0.14885	0.832791	0.404962	0.587225
YBR161W	325.96	0.442604	0.131599	3.36329	0.000770204	0.0209256
YBR162C	2441.32	0.198782	0.151402	1.31294	0.189202	0.385367
YBR162W-A	288.9	0.0827168	0.173838	0.475827	0.634198	0.760932
YBR163W	489.45	0.328162	0.161597	2.03074	0.0422811	0.173189
YBR164C	772.224	0.0694894	0.166126	0.418293	0.675733	0.789666
YBR165W	576.3	0.132303	0.157753	0.838671	0.401654	0.585907
YBR166C	1271.84	0.121215	0.152617	0.794242	0.427054	0.604645
YBR167C	209.297	0.179686	0.194554	0.923578	0.355706	0.547233
YBR168W	301.769	0.137581	0.175422	0.784286	0.432872	0.610483
YBR169C	1199.08	-0.0602834	0.18041	-0.334147	0.738268	0.834286
YBR170C	987.144	0.33559	0.159023	2.11033	0.0348303	0.15924
YBR171W	734.172	0.156075	0.170931	0.913087	0.361197	0.552211
YBR172C	1951.52	0.205643	0.16039	1.28214	0.199793	0.397238
YBR173C	598.768	0.332378	0.172314	1.9289	0.0537429	0.194611
YBR174C	7.82624	0.199141	0.57112	0.348685	0.727326	0.825278
YBR175W	376.297	0.133582	0.179569	0.743906	0.456934	0.630911
YBR176W	612.877	0.11629	0.143559	0.81005	0.417911	0.597031
YBR177C	865.459	-0.0753803	0.161339	-0.467217	0.640345	0.764824
YBR178W	2.71561	0.818599	0.941848	0.869141	0.38477	NA
YBR179C	1066.24	0.202295	0.136722	1.4796	0.138979	0.320925
YBR180W	11.7038	-0.157562	0.424906	-0.370815	0.710775	0.815244
YBR181C	1267.84	-0.261199	0.176316	-1.48143	0.138493	0.320553
YBR182C	118.845	0.506492	0.18338	2.76199	0.00574507	0.0656912
YBR182C-A	3.12469	-0.742378	0.829936	-0.894501	0.371054	NA
YBR183W	216.901	0.24608	0.258722	0.951139	0.341534	0.535421
YBR184W	67.3192	0.192088	0.230086	0.834855	0.4038	0.586633
YBR185C	583.314	0.119732	0.167024	0.716856	0.473463	0.642898
YBR186W	11.7453	0.45913	0.440022	1.04343	0.296751	0.493031
YBR187W	623.531	-0.0591917	0.160659	-0.368431	0.712552	0.815689
YBR188C	144.327	0.243332	0.22358	1.08835	0.276443	0.476118
YBR189W	2442.83	-0.215373	0.189577	-1.13607	0.255925	0.454663
YBR190W	3.24669	-0.823306	0.893995	-0.92093	0.357087	NA
YBR191W	1355.11	-0.152913	0.169567	-0.901783	0.367172	0.557057
YBR191W-A	0.238214	-0.173963	4.00743	-0.0434101	0.965375	NA
YBR192W	911.877	0.149819	0.152411	0.98299	0.325612	0.520552
YBR193C	333.55	0.337794	0.166564	2.02801	0.0425592	0.173727
YBR194W	173.842	0.140651	0.214452	0.655865	0.511911	0.67529
YBR195C	384.779	0.224421	0.161364	1.39077	0.164294	0.352705
YBR196C	6115.98	-0.0447382	0.150474	-0.297316	0.766226	0.852433
YBR196C-A	11.6278	0.234289	0.431205	0.543335	0.586899	0.726935
YBR196C-B	18.0027	0.375658	0.342859	1.09566	0.273226	0.472501
YBR197C	197.621	0.152939	0.169164	0.904087	0.365949	0.555812
YBR198C	709.837	0.339659	0.148688	2.28438	0.0223491	0.126358
YBR199W	1773.19	0.144274	0.144768	0.996592	0.318963	0.514856
YBR200W	698.974	0.206103	0.160923	1.28075	0.200281	0.397675
YBR200W-A	0.335053	0.787731	3.05862	0.257545	0.796758	NA
YBR201W	310.364	0.302319	0.191848	1.57582	0.115067	0.2883
YBR201C-A	37.9661	0.383705	0.26801	1.43168	0.152236	0.337954
YBR202W	1128.7	0.285782	0.143862	1.9865	0.0469778	0.182725
YBR203W	634.377	0.917141	0.173708	5.27979	1.29331e-07	2.64148e-05
YBR204C	354.767	0.345774	0.17741	1.94901	0.0512937	0.191438
YBR205W	666.649	0.0991096	0.163841	0.604914	0.545236	0.697582
YBR206W	10.1513	0.846667	0.512094	1.65334	0.0982609	0.264425
YBR207W	1630.14	0.308414	0.146316	2.10786	0.0350427	0.159649
YBR208C	627.357	0.255722	0.145504	1.75749	0.0788338	0.236302
YBR209W	5.70045	0.554675	0.852463	0.650674	0.515257	0.67729
YBR210W	279.742	0.190959	0.199201	0.958626	0.337747	0.53209
YBR211C	495.582	0.32063	0.154866	2.07037	0.0384176	0.166555
YBR212W	660.166	0.491727	0.176556	2.7851	0.00535113	0.0622687
YBR213W	117.185	0.0926603	0.216483	0.428026	0.668632	0.785152
YBR214W	179.557	0.686682	0.217753	3.15349	0.00161331	0.0334113
YBR215W	543.367	0.27193	0.157356	1.72812	0.0839662	0.243815
YBR216C	763.553	0.165756	0.1496	1.10799	0.267866	0.467189
YBR217W	209.426	0.0991297	0.17801	0.556878	0.577611	0.719447
YBR218C	961.2	0.277112	0.186783	1.48361	0.137914	0.320167
YBR219C	0.981996	0.787731	1.97131	0.399599	0.689452	NA
YBR220C	465.052	0.16849	0.167427	1.00635	0.314247	0.510641
YBR221C	1235.66	0.282614	0.167229	1.68998	0.0910319	0.254812
YBR221W-A	0.246162	2.27358	3.58827	0.633614	0.526333	NA
YBR222C	518.283	0.389248	0.149387	2.60563	0.00917041	0.0814338
YBR223C	209.334	0.361063	0.177124	2.03848	0.041502	0.17214
YBR223W-A	0.097695	0.619975	7.04757	0.08797	0.929901	NA
YBR224W	5.31326	-0.188828	0.636136	-0.296835	0.766592	0.852681
YBR225W	428.196	0.411229	0.177405	2.31803	0.0204477	0.120571
YBR226C	0.31608	-0.174002	2.92026	-0.0595842	0.952487	NA
YBR227C	740.325	0.187901	0.163007	1.15271	0.249028	0.448189
YBR228W	253.448	0.253816	0.162689	1.56013	0.118728	0.29335
YBR229C	821.834	0.400952	0.149957	2.67378	0.00750009	0.0744596
YBR230C	195.997	0.701246	0.22695	3.08986	0.00200249	0.0376531
YBR230W-A	26.1294	1.45514	0.418459	3.47737	0.000506354	0.0165698
YBR231C	226.824	0.527575	0.191195	2.75936	0.00579143	0.0660937
YBR232C	1.6009	1.22595	1.14125	1.07421	0.282729	NA
YBR233W	298.016	0.482178	0.187728	2.56849	0.0102141	0.0865499
YBR233W-A	126.724	0.0511799	0.211864	0.241569	0.809114	0.878369
YBR234C	878.119	0.495486	0.180882	2.73928	0.00615745	0.0682969
YBR235W	593.779	0.347581	0.160536	2.16513	0.0303779	0.148824
YBR236C	907.664	0.114555	0.165353	0.69279	0.488441	0.657061
YBR237W	781.124	0.248068	0.154392	1.60675	0.10811	0.27865
YBR238C	631.786	0.326815	0.164723	1.98403	0.0472525	0.183405
YBR239C	242.382	0.283779	0.180151	1.57523	0.115204	0.288522
YBR240C	88.0581	0.668055	0.243979	2.73817	0.00617827	0.0683998
YBR241C	77.927	1.04585	0.23326	4.48363	7.33839e-06	0.000712546
YBR242W	448.632	-0.178867	0.160188	-1.11661	0.264163	0.462774
YBR243C	512.375	0.0482348	0.170795	0.282413	0.777627	0.858306
YBR244W	2323.7	-0.816619	0.15696	-5.20272	1.96389e-07	3.87737e-05
YBR245C	1181.7	0.307042	0.16431	1.86867	0.0616685	0.20908
YBR246W	511.32	0.149237	0.158077	0.944077	0.34513	0.538233
YBR247C	745.124	-0.0162344	0.156359	-0.103828	0.917306	0.949462
YBR248C	1947.2	-0.05249	0.153445	-0.342076	0.732293	0.829326
YBR249C	1950.93	-0.0810996	0.17199	-0.471536	0.637258	0.762829
YBR250W	100.591	-0.0261168	0.197146	-0.132475	0.894609	0.935187
YBR251W	649.501	0.317212	0.159321	1.99102	0.0464783	0.181861
YBR252W	277.092	0.117215	0.194063	0.604007	0.545839	0.697821
YBR253W	265.036	0.0107521	0.188175	0.0571385	0.954435	0.974172
YBR254C	324.306	-0.107595	0.195322	-0.550862	0.581728	0.722343
YBR255W	655.112	0.229967	0.155074	1.48295	0.138089	0.320167
YBR255C-A	238.441	0.188848	0.180917	1.04384	0.29656	0.492853
YBR256C	2515.28	-0.331868	0.178328	-1.861	0.0627444	0.210917
YBR257W	396.879	0.139467	0.167716	0.831567	0.405654	0.587788
YBR258C	169.866	0.0980987	0.201795	0.486131	0.626874	0.756978
YBR259W	468.1	0.0968909	0.149855	0.646565	0.517913	0.678223
YBR260C	496.74	0.3053	0.156634	1.94914	0.0512791	0.191438
YBR261C	257.927	0.311209	0.160672	1.93692	0.0527549	0.192557
YBR262C	384.265	0.195966	0.190951	1.02627	0.304765	0.501058
YBR263W	1044.82	0.202016	0.152373	1.3258	0.184908	0.380466
YBR264C	148.574	0.417848	0.185441	2.25327	0.0242422	0.132792
YBR265W	550.324	0.287269	0.172331	1.66696	0.0955223	0.261337
YBR267W	996.653	0.0549478	0.148832	0.369194	0.711983	0.815689
YBR266C	1.02413	-0.736134	1.74543	-0.421748	0.673209	NA
YBR268W	223.994	0.0804662	0.177675	0.452885	0.650632	0.771887
YBR269C	164.752	0.258767	0.214821	1.20457	0.228369	0.425137
YBR270C	118.853	0.301718	0.197405	1.52842	0.126407	0.302999
YBR271W	405.124	-0.0521427	0.184031	-0.283336	0.776919	0.857884
YBR272C	751.175	0.0905643	0.160436	0.56449	0.572421	0.715455
YBR273C	734.723	0.304965	0.179578	1.69823	0.0894647	0.252093
YBR274W	469.238	0.198073	0.165475	1.19699	0.231309	0.42948
YBR275C	656.186	0.209009	0.171144	1.22125	0.221993	0.418347
YBR276C	601.728	0.270709	0.167888	1.61244	0.106865	0.277092
YBR277C	5.96927	0.0260559	0.669849	0.0388982	0.968972	0.98308
YBR278W	140.356	0.199476	0.197806	1.00844	0.313242	0.509706
YBR279W	1267.7	0.285702	0.148299	1.92652	0.0540389	0.195166
YBR280C	354.8	0.424301	0.158639	2.67464	0.00748093	0.0744596
YBR281C	1028.75	0.233173	0.129973	1.79401	0.0728114	0.228108
YBR282W	345.458	0.169483	0.174829	0.969419	0.332336	0.527022
YBR283C	1447.13	0.226823	0.153402	1.47862	0.139242	0.320974
YBR284W	113.488	0.581574	0.223466	2.60252	0.00925414	0.0815879
YBR285W	10.2073	0.97756	0.44265	2.20843	0.0272146	0.141026
YBR286W	1613.59	0.381293	0.153297	2.48729	0.0128721	0.0957432
YBR287W	1937.66	0.115454	0.13486	0.856103	0.391941	0.576492
YBR288C	881.643	0.0711641	0.153043	0.464993	0.641936	0.765953
YBR289W	344.497	0.476244	0.245456	1.94024	0.0523506	0.192233
YBR290W	1003.23	0.334224	0.142952	2.33801	0.0193867	0.116767
YBR291C	160.575	-0.0745805	0.191006	-0.39046	0.696196	0.80474
YBR292C	14.1356	-0.0669727	0.474349	-0.141189	0.887721	0.930285
YBR293W	547.557	0.226389	0.1511	1.49828	0.134061	0.313975
YBR294W	204.021	-0.671238	0.172762	-3.88533	0.000102193	0.0056569
YBR295W	701.182	0.132501	0.138455	0.957001	0.338567	0.532869
YBR296C	171.166	-0.850363	0.174277	-4.87937	1.06428e-06	0.000165887
YBR296C-A	6.90494	2.11083	0.701889	3.00736	0.0026353	0.0438451
YBR297W	288.777	0.526917	0.176915	2.97836	0.00289796	0.0458946
YBR298C	171.906	1.77963	0.288498	6.1686	6.88979e-10	3.70984e-07
YBR298C-A	0.386545	1.31015	2.5353	0.516762	0.605322	NA
YBR299W	16.2377	2.00941	0.484729	4.14543	3.39171e-05	0.00228285
YBR300C	2.66642	-0.658877	1.07185	-0.614708	0.538748	NA
YBR301W	3.61153	1.35819	1.01563	1.33729	0.181129	0.376278
YBR302C	26.5603	0.796395	0.328046	2.42769	0.0151951	0.103854
YDR293C	1411.72	0.389467	0.189888	2.05103	0.0402643	0.170388
YDL183C	258.038	0.636188	0.182065	3.49429	0.000475323	0.0160705
YDL112W	1353.01	0.113424	0.152503	0.743751	0.457027	0.630911
YDL033C	449.726	0.23414	0.146244	1.60102	0.109372	0.280437
YDR036C	486.129	0.239043	0.169839	1.40747	0.159288	0.34521
YDR100W	196.465	0.342009	0.182127	1.87785	0.0604011	0.206915
YDR166C	856.614	0.116845	0.14458	0.808173	0.418991	0.598284
YDR351W	1145.02	0.304462	0.160399	1.89816	0.0576752	0.202136
YDR420W	898.928	0.199531	0.184068	1.08401	0.278363	0.476851
YDR496C	2492.07	0.0246762	0.152373	0.161945	0.871349	0.920599
YDL248W	134.737	0.209582	0.198723	1.05465	0.291587	0.488513
YDL247W-A	0	NA	NA	NA	NA	NA
YDL247W	0.276186	0	3.18177	0	1	NA
YDL246C	0	NA	NA	NA	NA	NA
YDL245C	0.255921	1.73298	3.61555	0.479314	0.631715	NA
YDL244W	13.5319	-0.221939	0.506299	-0.438356	0.661128	0.779431
YDL243C	3407.69	-0.334824	0.184865	-1.81118	0.0701135	0.223699
YDL242W	46.4397	-0.623474	0.27861	-2.2378	0.0252339	0.135136
YDL241W	128.665	0.184127	0.191362	0.962193	0.335953	0.530413
YDL240C-A	0.332189	0	3.23257	0	1	NA
YDL240W	813.048	0.191736	0.150568	1.27342	0.202871	0.399071
YDL239C	151.996	0.385964	0.218847	1.76363	0.0777945	0.234373
YDL238C	208.425	0.149988	0.18526	0.809609	0.418165	0.597249
YDL237W	464.496	0.238723	0.169689	1.40682	0.159479	0.3455
YDL236W	1138.23	0.0256382	0.166628	0.153865	0.877716	0.923942
YDL235C	883.909	0.0879304	0.157536	0.55816	0.576735	0.719007
YDL234C	1137.61	0.388208	0.151507	2.56231	0.0103977	0.0871179
YDL233W	267.815	0.683488	0.17868	3.82521	0.000130663	0.00684881
YDL232W	297.746	-0.0486406	0.190125	-0.255835	0.798078	0.871339
YDL231C	899.874	0.281661	0.152257	1.84991	0.0643268	0.214049
YDL230W	263.422	0.49737	0.194579	2.55613	0.0105843	0.0875571
YDL229W	4402.92	0.0299743	0.168477	0.177913	0.858791	0.911908
YDL228C	0.731401	-0.174032	2.21365	-0.0786176	0.937337	NA
YDL227C	724.421	-0.113793	0.174071	-0.653716	0.513295	0.676154
YDL226C	646.157	0.215688	0.166784	1.29322	0.195935	0.3926
YDL225W	1063.56	0.283519	0.16251	1.74462	0.0810503	0.24003
YDL224C	636.828	0.370492	0.174888	2.11845	0.0341367	0.15821
YDL223C	207.154	0.531669	0.19971	2.66221	0.00776299	0.0753083
YDL222C	17.6836	0.51825	0.406568	1.27469	0.202417	0.39873
YDL221W	5.47568	1.28721	0.692368	1.85914	0.0630071	0.211559
YDL220C	306.351	0.2207	0.153687	1.43604	0.150992	0.336267
YDL219W	171.868	-0.000675662	0.205314	-0.00329087	0.997374	0.999043
YDL218W	66.012	0.121927	0.245487	0.496674	0.619419	0.752424
YDL217C	498.365	0.0726516	0.163254	0.445022	0.656304	0.77637
YDL216C	266.565	0.319014	0.171793	1.85696	0.0633167	0.211878
YDL215C	941.53	0.370248	0.159608	2.31973	0.0203553	0.120324
YDL214C	25.8292	0.649829	0.353858	1.83641	0.0662968	0.21738
YDL213C	551.701	0.0809754	0.166231	0.487125	0.62617	0.756633
YDL212W	996.676	-0.00476683	0.175986	-0.0270864	0.978391	0.988066
YDL211C	151.479	0.503153	0.180544	2.78687	0.00532202	0.0622185
YDL210W	49.5357	0.0802571	0.259482	0.309297	0.757096	0.84609
YDL209C	415.693	0.103577	0.169282	0.611861	0.54063	0.694459
YDL208W	1323.67	0.00596996	0.167996	0.0355364	0.971652	0.984232
YDL207W	863.068	0.189524	0.145364	1.30379	0.192305	0.389101
YDL206W	424.056	0.369498	0.144695	2.55363	0.0106607	0.0879627
YDL205C	1816.61	-0.0152627	0.147171	-0.103708	0.917401	0.949462
YDL204W	185.781	0.451583	0.17626	2.56202	0.0104065	0.0871179
YDL203C	325.286	0.134474	0.181987	0.738922	0.459955	0.633506
YDL202W	562.182	0.146377	0.173617	0.843104	0.39917	0.584062
YDL201W	569.223	0.15525	0.172204	0.90155	0.367296	0.557057
YDL200C	192.466	0.0155416	0.20814	0.074669	0.940478	0.964852
YDL199C	149.388	0.781076	0.200038	3.90463	9.43677e-05	0.00532324
YDL198C	1453.98	-0.37952	0.165104	-2.29867	0.0215235	0.123802
YDL197C	251.421	0.409804	0.155951	2.62777	0.00859456	0.078558
YDL196W	6.40362	0.802974	0.554236	1.44879	0.147395	0.330941
YDL195W	2497.38	0.310404	0.134119	2.31439	0.0206462	0.121317
YDL194W	455.849	0.562807	0.16722	3.36567	0.000763586	0.0209256
YDL193W	423.346	0.144678	0.179472	0.80613	0.420168	0.598954
YDL192W	1733.52	-0.148471	0.195904	-0.757877	0.448525	0.624511
YDL191W	784.697	-0.116707	0.182548	-0.639323	0.522613	0.681514
YDL190C	1696.51	0.238066	0.136777	1.74055	0.0817632	0.240697
YDL189W	508.925	0.165634	0.154196	1.07418	0.282742	0.480307
YDL188C	675.101	0.316468	0.162776	1.9442	0.0518716	0.19208
YDL187C	27.4157	0.164863	0.341655	0.482542	0.629421	0.758815
YDL186W	2.37044	2.00914	1.08151	1.85772	0.0632086	NA
YDL185C-A	0.192084	1.85958	4.95978	0.374931	0.707712	NA
YDL185W	2840.91	0.313391	0.157536	1.98933	0.0466644	0.182317
YDL184C	994.831	-0.126369	0.263918	-0.47882	0.632067	0.759994
YDL182W	2121.55	-0.139987	0.179658	-0.779188	0.435869	0.613365
YDL181W	127.208	0.844926	0.257575	3.28031	0.00103694	0.0249667
YDL180W	2846.62	0.00660318	0.119375	0.0553145	0.955888	0.974815
YDL179W	504.954	-0.060463	0.153874	-0.392939	0.694365	0.803109
YDL178W	816.322	0.158127	0.175417	0.901432	0.367359	0.557057
YDL177C	142.66	0.373801	0.202294	1.84781	0.0646292	0.214694
YDL176W	411.03	0.171915	0.147041	1.16916	0.242339	0.440976
YDL175C	440.499	0.414734	0.139331	2.97662	0.00291446	0.0459104
YDL174C	927.217	0.343043	0.179277	1.91348	0.0556867	0.198213
YDL173W	674.331	0.476082	0.149658	3.18113	0.00146703	0.0312402
YDL172C	8.43112	0.862514	0.561927	1.53492	0.124803	0.300989
YDL171C	2652.17	0.194706	0.148343	1.31254	0.189338	0.385388
YDL170W	407.802	0.0960325	0.160605	0.597942	0.549879	0.701169
YDL169C	77.4363	0.490846	0.229315	2.14049	0.0323152	0.153646
YDL168W	3430.74	-0.181208	0.154484	-1.17299	0.2408	0.439255
YDL167C	1213.3	-0.0333608	0.147896	-0.22557	0.821536	0.886761
YDL166C	449.89	0.0453226	0.18698	0.242393	0.808476	0.877849
YDL165W	286.294	0.0734393	0.174659	0.420473	0.67414	0.788805
YDL164C	603.441	0.283136	0.144131	1.96444	0.0494796	0.188105
YDL163W	0.122221	0.787706	6.95939	0.113186	0.909883	NA
YDL162C	1.47262	0.362328	1.20885	0.29973	0.764383	NA
YDL161W	1133.91	0.327169	0.156076	2.09622	0.0360628	0.161941
YDL160C-A	114.23	0.351209	0.218303	1.60882	0.107657	0.278154
YDL160C	1291.41	0.370604	0.146751	2.5254	0.0115566	0.0907824
YDL159W-A	0.156469	0	5.83017	0	1	NA
YDL159W	556.228	0.289993	0.163444	1.77426	0.0760197	0.232202
YDL159C-B	1.10281	2.48871	1.73892	1.43118	0.152378	NA
YDL158C	21.4793	-0.0485431	0.377157	-0.128708	0.897589	0.936979
YDL157C	173.141	0.0742926	0.227754	0.326196	0.744276	0.837929
YDL156W	260.564	0.302273	0.150617	2.0069	0.0447598	0.178768
YDL155W	615.058	0.203159	0.14426	1.40829	0.159046	0.344992
YDL154W	367.954	0.162478	0.159273	1.02012	0.307672	0.504542
YDL153C	1333.29	0.0699301	0.167348	0.417873	0.67604	0.78978
YDL152W	0.925414	-2.67805	1.92814	-1.38893	0.164854	NA
YDL151C	0.90306	2.93957	1.90557	1.54262	0.122924	NA
YDL150W	812.327	0.0976111	0.16913	0.577135	0.563848	0.709663
YDL149W	269.651	0.642584	0.183882	3.49454	0.000474878	0.0160705
YDL148C	1593.8	0.149577	0.160287	0.933182	0.350726	0.543098
YDL147W	3442.32	0.134597	0.157644	0.853802	0.393215	0.577632
YDL146W	341.367	-0.00047167	0.149126	-0.00316289	0.997476	0.999043
YDL145C	2721.74	0.283962	0.153649	1.84813	0.0645838	0.214663
YDL144C	276.056	0.565602	0.175191	3.22849	0.00124448	0.0281337
YDL143W	2259.24	0.17377	0.150835	1.15205	0.249302	0.448274
YDL142C	271.501	0.388328	0.179678	2.16125	0.030676	0.149379
YDL141W	366.487	0.476381	0.170819	2.78881	0.00529014	0.0622185
YDL140C	3055.1	0.368696	0.175612	2.09949	0.0357736	0.161471
YDL139C	122.431	0.547376	0.192166	2.84846	0.00439315	0.0595704
YDL138W	359.885	0.479806	0.15259	3.14441	0.00166422	0.033622
YDL137W	1055.46	0.176975	0.177586	0.996562	0.318977	0.514856
YDL136W	547.486	-0.0886525	0.196055	-0.452182	0.651138	0.771938
YDL135C	527.423	0.334582	0.171849	1.94696	0.0515398	0.191753
YDL134C	1091.05	0.264265	0.147638	1.78995	0.0734623	0.228652
YDL133C-A	825.413	-0.541534	0.267166	-2.02696	0.0426667	0.173926
YDL133W	597.352	0.211231	0.152948	1.38106	0.167261	0.356748
YDL132W	1257.32	0.416078	0.17199	2.41919	0.015555	0.104964
YDL131W	970.075	0.15838	0.163949	0.966032	0.334028	0.52829
YDL130W-A	156.599	0.833453	0.272465	3.05894	0.00222125	0.0397267
YDL130W	1099.1	-0.00696428	0.197031	-0.035346	0.971804	0.984232
YDL129W	217.21	-0.0682671	0.177743	-0.384078	0.700921	0.80801
YDL128W	1118.22	0.116004	0.146496	0.791856	0.428445	0.605506
YDL127W	265.987	0.436211	0.158599	2.7504	0.00595217	0.0665183
YDL126C	4456.07	0.295358	0.157349	1.87709	0.0605062	0.207155
YDL125C	1074.75	0.0118086	0.178219	0.0662587	0.947172	0.969766
YDL124W	3355.96	-0.588999	0.140179	-4.20175	2.64861e-05	0.00193676
YDL123W	175.547	0.139611	0.191674	0.728381	0.466381	0.638109
YDL122W	1796.29	0.0871934	0.153765	0.567055	0.570677	0.714737
YDL121C	475.701	-0.0444062	0.192779	-0.230348	0.817821	0.884812
YDL120W	391.755	0.122887	0.18258	0.673058	0.500911	0.667018
YDL119C	328.731	0.336124	0.175294	1.91748	0.055177	0.197709
YDL118W	1.61682	3.07923	1.59959	1.92501	0.0542277	NA
YDL117W	873.876	0.108534	0.158293	0.685652	0.492933	0.660702
YDL116W	1780.72	0.149096	0.140632	1.06018	0.289062	0.486534
YDL115C	624.062	0.236668	0.150176	1.57594	0.11504	0.2883
YDL114W-A	1.69198	-0.767095	1.57861	-0.48593	0.627017	NA
YDL114W	8.71359	0.187632	0.495956	0.378323	0.705191	0.811038
YDL113C	651.153	0.364591	0.149562	2.43772	0.0147801	0.102499
YDL111C	627.207	0.0263896	0.161233	0.163673	0.869988	0.920004
YDL110C	160.926	0.796955	0.216212	3.68598	0.000227822	0.010008
YDL109C	138.041	0.446923	0.198976	2.24612	0.0246965	0.133481
YDL108W	350.956	0.071914	0.177271	0.405672	0.684984	0.796618
YDL107W	288.503	0.119081	0.178064	0.668757	0.503651	0.668641
YDL106C	726.602	0.279692	0.15369	1.81985	0.0687823	0.22137
YDL105W	207.013	0.120211	0.17524	0.685978	0.492727	0.660702
YDL104C	252.125	0.0924156	0.187225	0.493606	0.621584	0.753489
YDL103C	687.403	0.360423	0.163725	2.2014	0.0277079	0.14246
YDL102W	761.31	0.324111	0.149019	2.17497	0.0296324	0.146872
YDL101C	427.867	0.188542	0.159445	1.18249	0.237012	0.434486
YDL100C	1338.39	0.233018	0.169688	1.37321	0.169686	0.359805
YDL099W	632.789	0.213273	0.15688	1.35946	0.174	0.365981
YDL098C	216.965	0.248904	0.175996	1.41426	0.157286	0.342892
YDL097C	2197.79	0.208644	0.146649	1.42275	0.154809	0.339606
YDL096C	0.692744	-0.174025	2.1719	-0.0801255	0.936137	NA
YDL095W	1912.2	0.301496	0.15494	1.94589	0.0516684	0.19187
YDL094C	9.88139	-0.425804	0.560852	-0.75921	0.447727	0.624121
YDL093W	319.379	0.330732	0.162427	2.03619	0.0417317	0.172391
YDL092W	515.833	0.109637	0.188718	0.580959	0.561268	0.708375
YDL091C	423.985	0.39692	0.176524	2.24853	0.0245425	0.133401
YDL090C	318.056	0.124941	0.166707	0.749465	0.453577	0.627989
YDL089W	303.207	0.305569	0.148402	2.05906	0.0394888	0.167905
YDL088C	827.672	0.415275	0.174349	2.38186	0.0172254	0.111139
YDL087C	161.239	0.628097	0.172551	3.64006	0.000272571	0.0110402
YDL086W	428.608	0.176718	0.200448	0.881616	0.377984	0.565926
YDL086C-A	14.9694	0.851713	0.487805	1.74601	0.0808091	0.239556
YDL085C-A	64.496	0.113434	0.255949	0.44319	0.657629	0.777627
YDL085W	16.7823	0.979764	0.417556	2.34643	0.0189545	0.11593
YDL084W	2404.49	0.0414861	0.153545	0.270189	0.787015	0.864359
YDL083C	1458.27	-0.14321	0.180141	-0.794993	0.426618	0.604367
YDL082W	1905.88	-0.0997039	0.164991	-0.604298	0.545645	0.697724
YDL081C	1286.32	0.000553123	0.185104	0.00298817	0.997616	0.999043
YDL080C	636.469	0.068523	0.140735	0.486895	0.626333	0.756633
YDL079C	44.0806	1.56563	0.291317	5.37434	7.68657e-08	1.68621e-05
YDL078C	498.535	0.41308	0.178973	2.30805	0.0209962	0.122527
YDL077C	555.162	0.277359	0.153966	1.80143	0.0716352	0.226117
YDL076C	381.707	0.271837	0.163713	1.66045	0.0968242	0.263208
YDL075W	1602.28	-0.156237	0.171106	-0.913101	0.36119	0.552211
YDL074C	1936.83	0.103624	0.136435	0.759507	0.447549	0.624121
YDL073W	1214.73	0.160295	0.146953	1.09079	0.275364	0.474793
YDL072C	889.783	0.295479	0.1738	1.70011	0.0891106	0.252054
YDL071C	4.34676	0.584313	0.789311	0.740283	0.459128	0.632864
YDL070W	1250.94	-0.669447	0.154449	-4.33443	1.4614e-05	0.00117392
YDL069C	339.116	0.0283224	0.164226	0.172459	0.863076	0.914654
YDL068W	7.42653	0.286735	0.603868	0.474831	0.634907	0.7614
YDL067C	654.325	0.254793	0.196324	1.29782	0.194349	0.391082
YDL066W	1365.46	0.345706	0.173649	1.99083	0.046499	0.181861
YDL065C	691.418	0.145495	0.158491	0.918	0.358619	0.550142
YDL064W	212.788	0.0289365	0.189057	0.153057	0.878353	0.924065
YDL063C	1284.37	-0.0404631	0.150183	-0.269425	0.787603	0.864472
YDL062W	0.73381	1.66153	1.94507	0.854226	0.39298	NA
YDL061C	816.47	-0.10688	0.187059	-0.571371	0.567749	0.712754
YDL060W	1564.54	0.0867132	0.145176	0.597299	0.550308	0.701565
YDL059C	287.17	0.21784	0.172215	1.26493	0.205896	0.402217
YDL058W	1260.04	0.351013	0.141846	2.47461	0.0133383	0.0964655
YDL057W	108.224	0.630958	0.222018	2.84192	0.00448428	0.0598197
YDL056W	820.953	0.199123	0.155413	1.28125	0.200105	0.397592
YDL055C	6574.48	-0.211439	0.154496	-1.36857	0.171134	0.361425
YDL054C	550.518	0.423621	0.173363	2.44355	0.0145434	0.101701
YDL053C	560.225	0.220559	0.161062	1.3694	0.170874	0.361403
YDL052C	846.827	0.250012	0.173243	1.44313	0.148985	0.333624
YDL051W	890.125	0.019965	0.156887	0.127257	0.898737	0.937516
YDL050C	2.99432	-0.734266	0.88687	-0.82793	0.40771	NA
YDL049C	134.798	1.05554	0.195627	5.3957	6.8257e-08	1.60904e-05
YDL048C	487.583	0.779835	0.265894	2.93288	0.00335837	0.0504863
YDL047W	831.887	0.301455	0.146018	2.06451	0.0389695	0.167622
YDL046W	656.72	0.386236	0.169284	2.28158	0.0225142	0.12676
YDL045W-A	396.507	0.276956	0.18341	1.51004	0.131034	0.309291
YDL045C	501.019	0.224903	0.173991	1.29261	0.196145	0.392887
YDL044C	557.569	0.367293	0.164912	2.2272	0.0259337	0.137147
YDL043C	477.14	0.230754	0.135764	1.69967	0.0891925	0.252093
YDL042C	379.827	0.39171	0.166283	2.35569	0.0184886	0.115029
YDL041W	3.24514	0.841071	1.01914	0.825275	0.409215	NA
YDL040C	1449.11	0.275175	0.140872	1.95337	0.0507762	0.191072
YDL039C	1063.18	0.757778	0.221737	3.41746	0.000632084	0.0189649
YDL037C	1014.17	0.500821	0.223987	2.23593	0.0253561	0.135423
YDL036C	448.844	0.157854	0.157736	1.00075	0.316949	0.513481
YDL035C	1014.34	0.378736	0.149135	2.53955	0.0110996	0.0888419
YDL034W	0.46223	1.30991	2.4564	0.533265	0.59385	NA
YDL032W	0.938357	-2.37214	1.78781	-1.32684	0.184561	NA
YDL031W	1787.52	0.120641	0.149744	0.805649	0.420445	0.599061
YDL030W	551.016	0.208983	0.160337	1.30339	0.19244	0.389101
YDL029W	1296.43	0.132661	0.16778	0.790683	0.429129	0.606329
YDL028C	709.019	0.230042	0.151816	1.51527	0.129705	0.307665
YDL027C	412.958	0.403546	0.170836	2.36219	0.0181676	0.114337
YDL026W	4.08193	1.59035	0.820711	1.93777	0.052651	0.192434
YDL025C	2350.31	0.29759	0.14635	2.03342	0.0420106	0.173134
YDL025W-A	2.02162	0.53866	1.23441	0.436372	0.662567	NA
YDL024C	77.8654	1.08795	0.240814	4.51778	6.24909e-06	0.000633957
YDL022C-A	0.948657	0.548319	1.62817	0.33677	0.73629	NA
YDL023C	0.966784	1.70819	1.7376	0.983073	0.325572	NA
YDL022W	2281.44	0.591203	0.161936	3.65084	0.000261388	0.0107514
YDL021W	83.2898	0.465731	0.256192	1.8179	0.0690791	0.221631
YDL020C	5014.36	0.268411	0.12183	2.20316	0.0275838	0.142192
YDL019C	930.57	0.493768	0.16454	3.00091	0.00269177	0.0441644
YDL018C	288.768	0.0191736	0.197636	0.0970146	0.922715	0.953295
YDL017W	570.671	0.369598	0.150562	2.45479	0.0140968	0.099501
YDL016C	55.5799	0.07577	0.262821	0.288296	0.77312	0.855686
YDL015C	1165.29	0.0274596	0.140186	0.195879	0.844705	0.902476
YDL014W	1760.05	0.119738	0.15584	0.768339	0.442286	0.619597
YDL013W	716.682	0.259772	0.120958	2.14762	0.0317442	0.152243
YDL012C	264.633	0.542229	0.180834	2.99849	0.00271321	0.044211
YDL011C	0.678411	1.30794	2.01765	0.648245	0.516826	NA
YDL010W	392.055	0.370496	0.168201	2.2027	0.0276161	0.142235
YDL009C	8.64425	-0.595225	0.54616	-1.08984	0.275785	0.475261
YDL008W	249.52	0.19642	0.193282	1.01623	0.309519	0.506431
YDL007C-A	0.153108	-0.173864	5.87579	-0.0295899	0.976394	NA
YDL007W	2275.7	0.255778	0.166185	1.53912	0.123775	0.300091
YDL006W	515.509	0.121675	0.151276	0.804328	0.421208	0.600003
YDL005C	624.736	0.340227	0.156815	2.16961	0.0300362	0.148254
YDL004W	876.864	0.203877	0.185623	1.09834	0.272057	0.47103
YDL003W	824.433	-0.205976	0.148597	-1.38614	0.165705	0.354449
YDL002C	492.574	-0.00582042	0.167091	-0.0348337	0.972212	0.984344
YDL001W	539.919	0.226918	0.151918	1.49368	0.135259	0.315959
YDR001C	1184.66	0.266514	0.161156	1.65376	0.0981756	0.264425
YDR002W	1162.02	0.0114392	0.178474	0.0640946	0.948895	0.971195
YDR003W	708.606	-0.12731	0.153443	-0.82969	0.406714	0.588271
YDR003W-A	166.379	-0.0801766	0.168331	-0.476304	0.633858	0.760932
YDR004W	595.292	0.268131	0.142944	1.87577	0.0606867	0.20739
YDR005C	638.056	0.264264	0.150658	1.75407	0.079419	0.236826
YDR006C	1209.96	0.413639	0.189888	2.17834	0.029381	0.145993
YDR007W	106.297	0.518122	0.212699	2.43594	0.014853	0.102654
YDR008C	14.1923	0.195039	0.446843	0.436481	0.662488	0.780568
YDR009W	91.6855	0.541103	0.203956	2.65305	0.0079769	0.0764518
YDR010C	1.0044	0.920194	1.52176	0.604692	0.545384	NA
YDR011W	17775	-0.561519	0.130785	-4.29346	1.75909e-05	0.00137093
YDR012W	1742.72	0.167793	0.163643	1.02536	0.305195	0.501434
YDR013W	248.988	0.257927	0.19801	1.3026	0.192712	0.389133
YDR014W	383.26	0.249268	0.149899	1.66291	0.0963305	0.262691
YDR014W-A	7.23242	0.149265	0.577574	0.258434	0.796072	0.870593
YDR015C	0.695751	0.796385	1.80107	0.442173	0.658364	NA
YDR016C	144.736	0.155097	0.228301	0.679352	0.496915	0.663778
YDR017C	861.716	0.378287	0.165009	2.29252	0.0218757	0.124911
YDR018C	31.8574	1.47261	0.320231	4.5986	4.25343e-06	0.000475341
YDR019C	175.08	0.229067	0.199574	1.14778	0.251058	0.449373
YDR020C	325.935	-0.0692886	0.157237	-0.440663	0.659457	0.778407
YDR021W	470.229	-0.109721	0.168082	-0.652785	0.513895	0.6764
YDR022C	96.6859	0.0399904	0.225176	0.177596	0.85904	0.912009
YDR023W	2507.54	0.107604	0.149108	0.721653	0.470508	0.64109
YDR024W	10.2262	-0.221922	0.489515	-0.453352	0.650295	0.771729
YDR025W	1394.85	0.0368018	0.169453	0.21718	0.828068	0.892241
YDR026C	716.838	0.201281	0.156376	1.28716	0.198038	0.395475
YDR027C	1005.09	0.24269	0.1469	1.65207	0.0985194	0.264835
YDR028C	1707.91	0.346507	0.172233	2.01185	0.0442353	0.177178
YDR029W	0.906252	4.22106	1.83771	2.29691	0.0216238	NA
YDR030C	242.685	0.290594	0.178287	1.62992	0.103119	0.271945
YDR031W	159.665	0.0845126	0.231187	0.365559	0.714694	0.816867
YDR032C	850.193	0.247744	0.230147	1.07646	0.281721	0.479488
YDR033W	3314.05	-0.0758591	0.213616	-0.355118	0.722501	0.82264
YDR034C	1188.44	0.167083	0.146902	1.13737	0.255382	0.454515
YDR034C-D	68.2929	0.00922119	0.282681	0.0326205	0.973977	0.985289
YDR034C-C	0	NA	NA	NA	NA	NA
YDR034C-A	0.890552	-1.74945	1.70144	-1.02821	0.303849	NA
YDR034W-B	8.47727	0.00177079	0.565039	0.00313392	0.997499	0.999043
YDR035W	2167.25	0.015784	0.156929	0.100581	0.919883	0.950867
YDR037W	5794.2	-0.191994	0.146042	-1.31464	0.188629	0.384861
YDR038C	51.1223	0.505514	0.277772	1.81989	0.0687762	0.22137
YDR039C	0.0741517	0	7.06641	0	1	NA
YDR040C	85.9776	0.308786	0.19443	1.58816	0.11225	0.285229
YDR041W	673.77	0.339571	0.192146	1.76725	0.0771856	0.233235
YDR042C	87.1197	0.468132	0.226531	2.06653	0.0387785	0.167287
YDR043C	334.808	0.143291	0.146309	0.979373	0.327396	0.522123
YDR044W	270.103	0.61152	0.171628	3.56306	0.000366557	0.0140072
YDR045C	326.001	-0.054361	0.190956	-0.284679	0.77589	0.857678
YDR046C	3149.11	-0.0679758	0.1258	-0.540349	0.588957	0.72856
YDR047W	797.876	0.300676	0.145606	2.065	0.0389228	0.167622
YDR048C	1.8687	0.741455	0.967105	0.766674	0.443275	NA
YDR049W	860.18	0.31004	0.142069	2.18232	0.0290859	0.14538
YDR050C	5917.15	-0.355129	0.188715	-1.88183	0.0598592	0.206012
YDR051C	803.558	0.169983	0.172875	0.983276	0.325472	0.520552
YDR052C	762.609	0.441715	0.155107	2.8478	0.00440224	0.0595704
YDR053W	1.18004	-0.622022	1.60553	-0.387424	0.698442	NA
YDR054C	1749.4	0.210887	0.141803	1.48718	0.136966	0.319013
YDR055W	2152.31	0.343091	0.146271	2.34558	0.0189977	0.116003
YDR056C	514.003	0.0302512	0.182454	0.165802	0.868313	0.918895
YDR057W	643.043	0.168023	0.170607	0.98486	0.324693	0.520053
YDR058C	195.753	0.209017	0.193206	1.08183	0.279326	0.477337
YDR059C	262.875	0.376186	0.193502	1.9441	0.0518837	0.19208
YDR060W	2713.51	0.0551307	0.149036	0.369917	0.711445	0.815689
YDR061W	1084.28	0.0997992	0.154765	0.644842	0.51903	0.679234
YDR062W	1254.49	0.285622	0.158675	1.80005	0.0718527	0.226495
YDR063W	284.847	0.204497	0.179945	1.13644	0.255772	0.454663
YDR064W	2896.54	-0.192479	0.167801	-1.14707	0.251354	0.449373
YDR065W	333.159	0.00650067	0.155213	0.0418822	0.966593	0.981642
YDR066C	133.672	0.0528353	0.196936	0.268286	0.788479	0.865165
YDR067C	389.016	-0.0244939	0.153116	-0.159969	0.872905	0.921608
YDR068W	530.885	0.175043	0.166755	1.0497	0.293856	0.490201
YDR069C	1072.72	0.00518273	0.132562	0.0390968	0.968813	0.98308
YDR070C	50.5563	0.624214	0.25036	2.49326	0.0126575	0.0947795
YDR071C	1426.06	0.183946	0.159825	1.15092	0.249765	0.448718
YDR072C	1100.39	0.381358	0.139553	2.73271	0.00628149	0.0687471
YDR073W	194.538	-0.187077	0.193186	-0.968378	0.332855	0.527133
YDR074W	1663.72	0.611222	0.171692	3.55998	0.000370882	0.0140816
YDR075W	811.525	0.0684498	0.143703	0.476327	0.633841	0.760932
YDR076W	149.443	0.10977	0.190796	0.575326	0.565071	0.710446
YDR077W	4510.54	0.377169	0.184942	2.03939	0.0414111	0.171884
YDR078C	141.673	0.214752	0.228138	0.941325	0.346539	0.539151
YDR079W	235.162	0.177291	0.193837	0.914641	0.36038	0.551986
YDR079C-A	74.5366	0.0620643	0.252538	0.245762	0.805866	0.876172
YDR080W	585.901	0.37987	0.149139	2.54709	0.0108626	0.088257
YDR081C	1058.8	0.184298	0.144572	1.27478	0.202388	0.39873
YDR082W	375.251	0.113605	0.153767	0.738811	0.460022	0.633506
YDR083W	783.277	0.0877192	0.177688	0.49367	0.621539	0.753489
YDR084C	278.222	0.150385	0.192629	0.780696	0.434981	0.612698
YDR085C	313.049	0.754451	0.180948	4.16944	3.05352e-05	0.0021531
YDR086C	596.865	0.183545	0.18369	0.99921	0.317693	0.514265
YDR087C	862.48	-0.2296	0.170123	-1.34961	0.17714	0.370087
YDR088C	516.642	0.419166	0.156031	2.68643	0.00722206	0.0741356
YDR089W	273.999	0.164899	0.157467	1.04719	0.29501	0.491103
YDR090C	550.511	0.0958773	0.148244	0.646754	0.517791	0.678213
YDR091C	2335.66	0.0152893	0.150234	0.10177	0.918939	0.950223
YDR092W	327.683	0.274488	0.175868	1.56076	0.118581	0.293259
YDR093W	1288.46	0.297814	0.15292	1.94751	0.0514731	0.191745
YDR094W	0.0276864	0	7.06641	0	1	NA
YDR095C	4.08527	0.833582	0.68193	1.22239	0.221561	0.418059
YDR096W	698.777	0.510176	0.181853	2.80543	0.00502495	0.0613665
YDR097C	473.577	0.232726	0.150545	1.54589	0.12213	0.297305
YDR098C	566.625	0.249165	0.167574	1.48689	0.137044	0.319069
YDR098C-B	4.78583	0.502582	0.727946	0.690411	0.489936	0.658256
YDR098C-A	0	NA	NA	NA	NA	NA
YDR099W	2088.96	0.296577	0.154057	1.92511	0.0542159	0.195459
YDR101C	2126.11	0.0254815	0.152872	0.166686	0.867618	0.918481
YDR102C	10.2932	0.525698	0.516703	1.01741	0.308959	0.505933
YDR103W	962.844	0.274339	0.152184	1.80268	0.0714387	0.225813
YDR104C	607.189	0.259214	0.138822	1.86723	0.0618688	0.209492
YDR105C	522.324	0.241149	0.163947	1.4709	0.141319	0.323553
YDR106W	33.5629	0.0614592	0.288667	0.212907	0.831399	0.894528
YDR107C	129.374	0.278542	0.212578	1.3103	0.190094	0.38612
YDR108W	557.842	0.319605	0.162182	1.97066	0.0487627	0.186698
YDR109C	421.613	0.233925	0.158756	1.47349	0.140619	0.322825
YDR110W	643.225	0.0962668	0.140337	0.685968	0.492734	0.660702
YDR111C	471.067	0.481819	0.142578	3.37933	0.000726629	0.0205924
YDR112W	0.40549	-0.174014	2.78906	-0.0623917	0.950251	NA
YDR113C	237.478	0.0742456	0.170728	0.434877	0.663652	0.781318
YDR114C	2.23109	-0.437736	1.22301	-0.357918	0.720405	NA
YDR115W	421.032	0.0941539	0.205142	0.458969	0.646256	0.768784
YDR116C	719.409	0.313353	0.14868	2.10758	0.0350677	0.159649
YDR117C	699.712	0.254873	0.170023	1.49905	0.133861	0.313732
YDR118W	396.221	0.109441	0.155271	0.704838	0.480911	0.650192
YDR118W-A	2.01078	3.85279	1.48184	2.60001	0.00932223	NA
YDR119W	1498.84	0.0285345	0.146143	0.195251	0.845196	0.902476
YDR119W-A	15.3817	0.918658	0.567389	1.6191	0.105426	0.275448
YDR120C	929.37	0.0714869	0.175856	0.406508	0.684369	0.79659
YDR121W	350	0.109792	0.16757	0.6552	0.512339	0.675703
YDR122W	654.098	0.539115	0.191888	2.80953	0.00496142	0.0613665
YDR123C	243.375	-0.00967672	0.156441	-0.0618554	0.950678	0.97218
YDR124W	47.8938	0.429883	0.247136	1.73946	0.0819541	0.2409
YDR125C	173.827	0.190037	0.178825	1.0627	0.287917	0.485504
YDR126W	224.775	0.116131	0.179552	0.64678	0.517774	0.678213
YDR127W	3850.31	0.0583532	0.147018	0.396912	0.691432	0.801126
YDR128W	810.453	0.452244	0.1693	2.67125	0.00755684	0.0744922
YDR129C	2403.63	0.343821	0.152979	2.24751	0.0246075	0.133471
YDR130C	375.844	0.184609	0.172135	1.07247	0.28351	0.48088
YDR131C	375.98	0.383181	0.165747	2.31184	0.0207863	0.121643
YDR132C	3254.92	-0.636208	0.131928	-4.8224	1.41839e-06	0.000195375
YDR133C	560.318	0.61742	0.251554	2.45442	0.0141112	0.099501
YDR135C	9468.72	-0.241517	0.143681	-1.68093	0.092777	0.257265
YDR136C	3.62053	-0.290715	0.807343	-0.360089	0.718781	0.819934
YDR137W	968.875	0.328842	0.136411	2.41067	0.0159234	0.106329
YDR138W	758.967	0.231734	0.162282	1.42798	0.153299	0.338802
YDR139C	255.346	0.226729	0.200515	1.13073	0.258167	0.457241
YDR140W	355.801	0.0199269	0.194607	0.102396	0.918443	0.950041
YDR141C	1188.21	0.183343	0.152012	1.20611	0.227775	0.425137
YDR142C	582.18	0.179082	0.143805	1.24531	0.213017	0.408566
YDR143C	812.005	0.207126	0.144373	1.43466	0.151385	0.336708
YDR144C	827.803	0.194397	0.138908	1.39947	0.161673	0.348594
YDR145W	963.747	0.350642	0.158534	2.21178	0.0269815	0.14037
YDR146C	568.553	0.359467	0.168932	2.12788	0.0333473	0.156139
YDR147W	392.505	0.341133	0.167806	2.0329	0.0420631	0.173134
YDR148C	786.504	0.357307	0.170802	2.09193	0.0364447	0.162792
YDR149C	0.282867	0.653616	3.51625	0.185885	0.852535	NA
YDR150W	1222.5	0.170913	0.161131	1.06071	0.288822	0.486268
YDR151C	1986.93	0.189095	0.128315	1.47368	0.140567	0.322825
YDR152W	1232.35	0.103904	0.151509	0.685791	0.492845	0.660702
YDR153C	1233.38	0.280859	0.153673	1.82764	0.067603	0.219264
YDR154C	36.0199	-0.392136	0.321548	-1.21953	0.222645	0.419175
YDR155C	1443.32	-0.0727467	0.181178	-0.401521	0.688036	0.798633
YDR156W	207.227	0.275681	0.193229	1.42671	0.153663	0.339081
YDR157W	9.48771	1.10346	0.524072	2.10556	0.0352428	0.160079
YDR158W	2519.43	-0.19183	0.172296	-1.11337	0.265548	0.464788
YDR159W	1001.38	0.246267	0.161868	1.52141	0.128156	0.305266
YDR160W	510.759	-0.000479729	0.165951	-0.00289078	0.997693	0.999043
YDR161W	709.737	-0.00090788	0.166013	-0.00546874	0.995637	0.998333
YDR162C	526.188	0.250398	0.14938	1.67624	0.0936903	0.258376
YDR163W	210.377	0.257608	0.204923	1.2571	0.208718	0.404926
YDR164C	1007.18	0.13741	0.13576	1.01216	0.311463	0.508618
YDR165W	1077.05	-0.0887175	0.164282	-0.54003	0.589176	0.72856
YDR167W	438.083	0.235082	0.150258	1.56452	0.117695	0.292119
YDR168W	1519.49	0.228758	0.154315	1.48241	0.138232	0.320167
YDR169C	568.283	0.485913	0.176406	2.75451	0.00587803	0.0663153
YDR169C-A	5.95542	1.19129	0.698174	1.70629	0.0879538	0.249856
YDR170C	1844.74	0.341601	0.159961	2.13552	0.0327184	0.154785
YDR170W-A	216.152	-0.123391	0.185226	-0.666166	0.505305	0.669266
YDR171W	4169.52	-0.0499718	0.170363	-0.293325	0.769273	0.854059
YDR172W	3218.96	0.275536	0.152246	1.8098	0.0703267	0.223829
YDR173C	171.342	0.466313	0.236348	1.97299	0.0484967	0.185799
YDR174W	1022.9	0.352716	0.162856	2.16581	0.0303254	0.148813
YDR175C	780.454	0.0965437	0.153024	0.630906	0.528102	0.685657
YDR176W	687.549	0.332438	0.163654	2.03135	0.0422192	0.173189
YDR177W	734.245	0.267	0.188644	1.41537	0.156961	0.342549
YDR178W	426.257	0.546695	0.192476	2.84033	0.00450666	0.0598197
YDR179C	74.8785	-0.157985	0.264065	-0.598279	0.549654	0.701033
YDR179W-A	253.55	-0.131005	0.171735	-0.762831	0.445564	0.622717
YDR180W	588.326	0.294266	0.175477	1.67695	0.0935514	0.258313
YDR181C	629.918	0.0537303	0.163536	0.328553	0.742493	0.837195
YDR182W	915.772	0.228462	0.139105	1.64237	0.100513	0.267929
YDR182W-A	14.416	-0.693031	0.443584	-1.56234	0.118207	0.292823
YDR183W	277.419	-0.00937336	0.188855	-0.0496325	0.960415	0.977966
YDR183C-A	30.0258	0.20797	0.374285	0.555645	0.578454	0.720211
YDR184C	882.743	-0.0971661	0.139932	-0.69438	0.487444	0.656085
YDR185C	119.581	0.548775	0.219259	2.50286	0.0123193	0.0935479
YDR186C	1441.55	0.210874	0.162866	1.29477	0.195401	0.39198
YDR187C	0.522622	0.854349	2.61552	0.326646	0.743935	NA
YDR188W	1727.98	0.362052	0.143204	2.52822	0.0114642	0.090227
YDR189W	917.14	0.375063	0.15411	2.43373	0.0149441	0.102846
YDR190C	2186.77	0.117485	0.146172	0.803742	0.421546	0.600196
YDR191W	258.668	0.50206	0.161348	3.11166	0.00186039	0.035956
YDR192C	305.701	0.314398	0.175821	1.78817	0.0737485	0.228937
YDR193W	0.523224	1.70944	2.31271	0.739152	0.459815	NA
YDR194C	2939.28	0.178822	0.146333	1.22202	0.221699	0.418059
YDR194W-A	0.400729	2.19975	2.99986	0.733285	0.463385	NA
YDR195W	547.316	0.306526	0.170973	1.79284	0.072999	0.228281
YDR196C	328.603	0.140407	0.187504	0.748818	0.453967	0.628088
YDR197W	476.614	0.188409	0.173245	1.08753	0.276803	0.476323
YDR198C	494.777	0.0906527	0.153073	0.592217	0.553705	0.704019
YDR199W	1.39949	-0.920177	1.36565	-0.673803	0.500437	NA
YDR200C	619.529	0.336283	0.132102	2.54564	0.0109077	0.0883811
YDR201W	157.402	0.0266903	0.218778	0.121997	0.902901	0.940078
YDR202C	436.043	0.202819	0.142695	1.42135	0.155216	0.339732
YDR203W	1.42005	0.18824	1.54267	0.122022	0.902882	NA
YDR204W	274.692	0.310536	0.187683	1.65458	0.0980093	0.264348
YDR205W	638.253	0.214743	0.132077	1.62589	0.103972	0.27358
YDR206W	910.468	-0.0780475	0.167164	-0.466892	0.640577	0.764947
YDR207C	187.994	0.613635	0.198094	3.0977	0.00195028	0.0369008
YDR208W	1194.56	0.345819	0.171305	2.01873	0.0435148	0.175451
YDR209C	0.775789	-2.64393	1.96385	-1.3463	0.178206	NA
YDR210W	291.106	-0.261835	0.155942	-1.67905	0.0931423	0.257955
YDR210W-B	31.782	0.710719	0.368525	1.92855	0.0537868	0.194611
YDR210W-A	0	NA	NA	NA	NA	NA
YDR210C-D	74.6139	-0.140186	0.257907	-0.543553	0.586749	0.726901
YDR210C-C	0	NA	NA	NA	NA	NA
YDR211W	1766.66	0.166377	0.156726	1.06158	0.288425	0.485899
YDR212W	1737.09	0.177169	0.174426	1.01572	0.30976	0.506686
YDR213W	227.621	0.431024	0.164368	2.62232	0.00873345	0.0793605
YDR214W	2128.44	-0.212268	0.142373	-1.49093	0.13598	0.317216
YDR215C	1.21494	-0.825592	1.24538	-0.662921	0.507381	NA
YDR216W	1524.37	0.358154	0.158125	2.265	0.0235124	0.130153
YDR217C	901.789	0.249529	0.157151	1.58783	0.112324	0.285289
YDR218C	14.5471	0.611422	0.441268	1.3856	0.165869	0.354452
YDR219C	637.523	0.133277	0.149451	0.891774	0.372514	0.561854
YDR220C	56.2161	-0.262577	0.23767	-1.1048	0.269248	0.468747
YDR221W	730.15	0.208874	0.16463	1.26875	0.204532	0.400874
YDR222W	543.554	-0.193756	0.152971	-1.26662	0.205292	0.401836
YDR223W	68.7544	0.207216	0.188422	1.09975	0.271442	0.470596
YDR224C	1923.26	0.219726	0.22128	0.992977	0.320721	0.515504
YDR225W	1885.33	0.0286814	0.247375	0.115943	0.907698	0.94322
YDR226W	1284.88	-0.0576331	0.175859	-0.327724	0.74312	0.837414
YDR227W	735.529	0.31753	0.18603	1.70687	0.0878458	0.249856
YDR228C	468.283	0.388091	0.146912	2.64166	0.00824997	0.0773173
YDR229W	658.088	0.352284	0.156338	2.25334	0.0242375	0.132792
YDR230W	1.73921	1.30108	1.18233	1.10044	0.271142	NA
YDR231C	202.697	0.171829	0.205774	0.835038	0.403696	0.586633
YDR232W	788.708	0.387343	0.171955	2.25258	0.0242858	0.132792
YDR233C	1604.32	0.130891	0.152595	0.857766	0.391022	0.575409
YDR234W	826.291	0.131413	0.158042	0.83151	0.405686	0.587788
YDR235W	760.487	0.22392	0.143155	1.56418	0.117775	0.292119
YDR236C	225.49	0.258	0.192496	1.34029	0.180152	0.375058
YDR237W	625.764	0.328663	0.172236	1.90821	0.0563641	0.199907
YDR238C	2621.46	0.263221	0.151678	1.73539	0.0826716	0.24194
YDR239C	311.844	0.246982	0.169285	1.45897	0.144573	0.327294
YDR240C	388.111	0.135393	0.16193	0.83612	0.403088	0.586462
YDR241W	43.2946	-0.198212	0.274544	-0.721969	0.470314	0.640973
YDR242W	341.4	0.0202216	0.165412	0.12225	0.902701	0.940078
YDR243C	461.529	0.052289	0.142618	0.366638	0.713889	0.816287
YDR244W	756.556	0.258272	0.149169	1.73141	0.0833783	0.243036
YDR245W	1596.24	0.00142788	0.14925	0.00956707	0.992367	0.996235
YDR246W	269.526	0.463496	0.162045	2.8603	0.00423244	0.0584352
YDR246W-A	15.286	0.301387	0.371968	0.810251	0.417796	0.59701
YDR247W	234.953	0.0475751	0.173201	0.274681	0.783561	0.861844
YDR248C	240.747	-0.261954	0.183142	-1.43033	0.152622	0.338168
YDR249C	499.05	0.0287701	0.138541	0.207664	0.835491	0.896813
YDR250C	3.24928	0.325397	0.776323	0.419152	0.675105	NA
YDR251W	1339.8	0.341864	0.146386	2.33535	0.019525	0.117051
YDR252W	115.634	0.124077	0.195421	0.634924	0.525478	0.68374
YDR253C	222.039	0.0141009	0.192262	0.0733418	0.941534	0.965329
YDR254W	255.477	0.348158	0.161039	2.16194	0.0306224	0.149379
YDR255C	404.259	0.40399	0.16642	2.42753	0.0152021	0.103854
YDR256C	71.4973	-0.0293078	0.209596	-0.13983	0.888795	0.930817
YDR257C	819.854	0.172984	0.134498	1.28615	0.198391	0.395556
YDR258C	4602.31	-0.343384	0.156593	-2.19285	0.0283184	0.143481
YDR259C	118.365	1.04588	0.220153	4.7507	2.02717e-06	0.000266821
YDR260C	247.313	0.171362	0.189211	0.905669	0.365111	0.555364
YDR261C	469.574	0.308734	0.148041	2.08546	0.0370273	0.163911
YDR261W-B	165.466	0.341252	0.292292	1.1675	0.243007	0.441919
YDR261W-A	0	NA	NA	NA	NA	NA
YDR261C-D	35.5962	-0.653547	0.366325	-1.78406	0.0744137	0.230404
YDR261C-C	0	NA	NA	NA	NA	NA
YDR262W	657.688	0.205645	0.150753	1.36411	0.172532	0.363539
YDR263C	103.662	0.347818	0.19592	1.77531	0.0758471	0.232012
YDR264C	2334.69	0.161252	0.127309	1.26661	0.205294	0.401836
YDR265W	375.497	0.258634	0.167346	1.5455	0.122225	0.297305
YDR266C	977.491	0.189493	0.157107	1.20614	0.227762	0.425137
YDR267C	762.209	0.245099	0.160698	1.52521	0.127207	0.304545
YDR268W	260.722	0.178482	0.202756	0.880283	0.378706	0.566347
YDR269C	0.276315	-1.13577	3.5862	-0.316707	0.751466	NA
YDR270W	1093.11	0.225781	0.139449	1.6191	0.105426	0.275448
YDR271C	5.96049	-0.181057	1.13768	-0.159146	0.873554	0.922033
YDR272W	620.282	0.139843	0.184711	0.757093	0.448994	0.624857
YDR273W	54.3874	0.820301	0.245698	3.33866	0.000841833	0.0219282
YDR274C	0.295812	1.72169	3.26941	0.526605	0.598468	NA
YDR275W	311.709	0.383822	0.173752	2.20902	0.0271732	0.140934
YDR276C	927.861	-0.377416	0.197974	-1.9064	0.0565988	0.200021
YDR277C	294.402	1.00805	0.200911	5.01737	5.23837e-07	9.12554e-05
YDR278C	2.65868	-0.694508	0.952407	-0.729213	0.465872	NA
YDR279W	320.261	0.23353	0.174192	1.34065	0.180035	0.374947
YDR280W	1166.44	-0.0117332	0.153958	-0.0762101	0.939252	0.96429
YDR281C	33.376	-0.732222	0.278272	-2.63132	0.00850543	0.07815
YDR282C	324.608	0.319908	0.166757	1.91841	0.055059	0.19764
YDR283C	1002.44	0.206477	0.155751	1.32569	0.184942	0.380466
YDR284C	513.426	0.273277	0.175528	1.55689	0.119498	0.294053
YDR285W	214.018	0.142883	0.186109	0.767739	0.442642	0.619951
YDR286C	106.165	0.0641173	0.242649	0.264239	0.791596	0.867003
YDR287W	204.912	0.281424	0.191669	1.46828	0.142027	0.324434
YDR288W	463.982	0.0725701	0.169973	0.426951	0.669415	0.785555
YDR289C	603.985	0.217528	0.151261	1.43809	0.150408	0.335426
YDR290W	0.202171	0.787714	4.88621	0.161212	0.871927	NA
YDR291W	800.24	0.267074	0.149084	1.79143	0.0732236	0.228505
YDR292C	1172.83	0.141124	0.150331	0.938752	0.347858	0.540494
YDR294C	1113.74	0.27802	0.158047	1.7591	0.0785609	0.235723
YDR295C	516.884	0.356151	0.176829	2.01409	0.0439997	0.176565
YDR296W	499.488	0.219713	0.171398	1.28189	0.199883	0.397283
YDR297W	818.29	-0.0769574	0.131402	-0.585666	0.5581	0.707515
YDR298C	1279.06	0.15716	0.17022	0.923279	0.355862	0.547331
YDR299W	1222.2	0.00918579	0.155048	0.059245	0.952757	0.973298
YDR300C	1214.81	0.0250993	0.155103	0.161824	0.871445	0.920599
YDR301W	1160.11	0.257795	0.133045	1.93766	0.0526651	0.192434
YDR302W	536.118	0.050969	0.184723	0.275922	0.782608	0.861436
YDR303C	771.337	0.318197	0.177568	1.79198	0.0731364	0.228474
YDR304C	726.633	0.196643	0.183443	1.07196	0.283739	0.480992
YDR305C	292.464	0.259717	0.195383	1.32927	0.183758	0.379102
YDR306C	765.059	0.189992	0.153741	1.2358	0.216535	0.413055
YDR307W	567.101	0.297363	0.177835	1.67213	0.0944992	0.259851
YDR308C	397.388	0.073159	0.173257	0.422257	0.672837	0.787748
YDR309C	745.55	0.390744	0.162523	2.40424	0.0162059	0.107129
YDR310C	738.836	0.337433	0.178825	1.88695	0.059167	0.204819
YDR311W	989.872	0.251874	0.136188	1.84946	0.0643913	0.214144
YDR312W	805.36	0.065723	0.156919	0.418833	0.675338	0.789583
YDR313C	600.633	0.0513372	0.145668	0.352425	0.724519	0.823542
YDR314C	543.92	0.111756	0.157945	0.707561	0.479218	0.64886
YDR315C	124.396	0.241345	0.205619	1.17375	0.240496	0.438857
YDR316W	750.553	0.171668	0.170623	1.00612	0.314357	0.510679
YDR316W-B	2.87024	0.0413647	1.27635	0.0324086	0.974146	NA
YDR316W-A	0	NA	NA	NA	NA	NA
YDR317W	162.15	0.170435	0.233098	0.731171	0.464675	0.636805
YDR318W	328.062	0.100569	0.172533	0.582899	0.559961	0.708148
YDR319C	420.194	0.0354511	0.157186	0.225536	0.821563	0.886761
YDR320C	462.16	0.516426	0.171845	3.00519	0.00265416	0.0438816
YDR320C-A	147.869	0.106646	0.214847	0.49638	0.619626	0.752521
YDR320W-B	8.36371	1.06141	0.565763	1.87607	0.0606454	0.20739
YDR321W	553.187	0.105191	0.162165	0.648669	0.516552	0.67773
YDR322W	862.197	0.186949	0.15003	1.24608	0.212733	0.408566
YDR322C-A	480.752	0.296156	0.194608	1.52181	0.128058	0.305246
YDR323C	226.874	0.226467	0.169874	1.33315	0.182483	0.377683
YDR324C	1887.71	0.0867056	0.152992	0.566732	0.570896	0.714737
YDR325W	696.544	0.132395	0.160188	0.826496	0.408523	0.589591
YDR326C	1358.06	0.206911	0.167883	1.23247	0.217774	0.414487
YDR327W	1.68347	0.389906	1.2421	0.313909	0.75359	NA
YDR328C	562.969	0.433345	0.171417	2.52802	0.0114707	0.090227
YDR329C	790.243	0.366051	0.167764	2.18194	0.0291138	0.145397
YDR330W	510.099	0.441515	0.167788	2.63139	0.00850374	0.07815
YDR331W	832.037	0.160862	0.159266	1.01002	0.312485	0.509314
YDR332W	474.38	0.200212	0.168103	1.191	0.233653	0.431937
YDR333C	1533.59	0.151262	0.140264	1.07841	0.280853	0.479088
YDR334W	1117.03	0.269804	0.174944	1.54224	0.123016	0.298739
YDR335W	1785.08	0.398501	0.150953	2.6399	0.00829316	0.0775742
YDR336W	318.642	0.129518	0.178024	0.72753	0.466901	0.638231
YDR337W	857.426	0.0875895	0.156025	0.561379	0.574539	0.717175
YDR338C	716.616	0.141457	0.148027	0.955619	0.339265	0.533129
YDR339C	830.821	0.0807671	0.161938	0.498753	0.617953	0.751106
YDR340W	1.63537	0.204941	1.35947	0.15075	0.880173	NA
YDR341C	3313.55	-0.0464512	0.150463	-0.308722	0.757533	0.846419
YDR342C	56.4646	1.77274	0.278035	6.37596	1.81824e-10	1.07694e-07
YDR343C	39.9142	2.58789	0.309867	8.3516	6.73455e-17	1.99444e-13
YDR344C	42.1783	0.362187	0.338445	1.07015	0.284552	0.482094
YDR345C	10571.4	0.174848	0.156509	1.11718	0.263917	0.46248
YDR346C	2048.09	0.15993	0.150352	1.0637	0.287464	0.485085
YDR347W	777.965	0.21031	0.164558	1.27802	0.201241	0.397938
YDR348C	943.882	0.210937	0.144013	1.46471	0.143	0.325766
YDR349C	1241.6	0.362246	0.13442	2.69488	0.00704138	0.0731686
YDR350C	842.092	0.357577	0.159887	2.23643	0.0253236	0.135372
YDR352W	792.597	0.15322	0.148578	1.03124	0.302428	0.498131
YDR353W	5872.18	-0.526438	0.13882	-3.79224	0.000149293	0.0075578
YDR354W	1550.12	0.350942	0.16611	2.11271	0.0346253	0.159105
YDR354C-A	0.322029	-1.1358	3.05685	-0.371558	0.710222	NA
YDR355C	0.0942592	0	7.06641	0	1	NA
YDR356W	510.011	0.275492	0.173583	1.58709	0.112492	0.285549
YDR357C	134.661	0.195663	0.218748	0.894467	0.371072	0.56025
YDR358W	579.476	0.559575	0.172921	3.23602	0.00121208	0.0280436
YDR359C	339.44	0.411429	0.192001	2.14285	0.0321253	0.153203
YDR360W	0.497755	0	2.5928	0	1	NA
YDR361C	676.289	0.113261	0.172153	0.657909	0.510597	0.674006
YDR362C	416.514	0.218099	0.17103	1.27521	0.202234	0.39873
YDR363W	478.829	0.0243723	0.140266	0.173757	0.862056	0.914064
[truncated: 4,693 more rows]

## Sheet: med16_delvsWT
Transcript.ID	baseMean	log2FoldChange	lfcSE	stat	pvalue	padj
YAL012W	1666.15	-0.779402	0.167878	-4.64268	3.43916e-06	9.54445e-05
YAL069W	0.0538366	-0.899864	7.06756	-0.127323	0.898685	NA
YAL068W-A	0	NA	NA	NA	NA	NA
YAL068C	3.08393	0.0607753	1.00252	0.0606224	0.95166	0.973545
YAL067W-A	0	NA	NA	NA	NA	NA
YAL067C	316.41	-1.01322	0.174424	-5.80895	6.28654e-09	3.1961e-07
YAL066W	2.35636	0.494192	1.29702	0.381022	0.703187	0.828164
YAL065C	2.37077	1.66446	1.34184	1.24043	0.214816	0.425615
YAL064W-B	46.4213	0.3735	0.272244	1.37193	0.170085	0.374733
YAL064C-A	5.83694	1.67413	0.768115	2.17953	0.0292922	0.132252
YAL064W	3.23784	1.84691	0.976024	1.89228	0.0584537	0.201086
YAL063C-A	21.2008	0.169815	0.383492	0.442813	0.657901	0.797016
YAL063C	58.8946	0.600643	0.276165	2.17494	0.0296347	0.133301
YAL062W	44.1124	1.31258	0.266324	4.92849	8.28693e-07	2.68107e-05
YAL061W	72.4938	0.839644	0.274295	3.0611	0.00220522	0.0214151
YAL060W	370.968	-0.198799	0.18635	-1.0668	0.286061	0.497748
YAL059C-A	2.63168	1.48691	1.19022	1.24928	0.211564	0.422291
YAL059W	481.8	0.0381659	0.170138	0.224324	0.822505	0.900194
YAL058W	318.539	0.219888	0.166375	1.32164	0.186288	0.395274
YAL056C-A	2.03216	0.974652	1.68997	0.576729	0.564123	NA
YAL056W	1160.37	0.310051	0.143924	2.15428	0.0312186	0.137831
YAL055W	122.542	0.278089	0.233495	1.19099	0.233659	0.446505
YAL054C	95.2397	0.639534	0.233072	2.74394	0.00607071	0.0459475
YAL053W	1577.71	0.340059	0.155957	2.18046	0.0292231	0.132252
YAL051W	504.956	0.230309	0.14992	1.53621	0.124486	0.314333
YAL049C	339.189	0.244908	0.176946	1.38408	0.166333	0.370922
YAL048C	541.567	0.40268	0.15832	2.54345	0.0109764	0.0700495
YAL047W-A	2.69454	-0.250052	1.16801	-0.214085	0.830481	0.904484
YAL047C	266.84	0.319546	0.197245	1.62005	0.105222	0.284702
YAL046C	113.613	0.648413	0.254426	2.54853	0.0108178	0.06933
YAL045C	1.03091	1.53863	1.75635	0.876038	0.381009	NA
YAL044W-A	134.631	0.329075	0.250941	1.31137	0.189734	0.398851
YAL044C	117.231	-0.0953844	0.253772	-0.375866	0.707016	0.83138
YAL043C	713.455	0.174575	0.173889	1.00395	0.315405	0.526112
YAL042C-A	0.924607	1.99598	1.97716	1.00952	0.312727	NA
YAL042W	900.59	0.263655	0.174063	1.51472	0.129844	0.322214
YAL041W	1227.52	0.0970589	0.157574	0.615956	0.537924	0.710985
YAL040C	864.835	0.711517	0.194637	3.65562	0.000256561	0.0036957
YAL039C	348.435	0.234416	0.201308	1.16446	0.244236	0.456058
YAL038W	16474.5	-0.422832	0.147755	-2.8617	0.00421379	0.0352606
YAL037C-B	3.47852	-1.71246	0.93007	-1.84122	0.0655891	0.216483
YAL037C-A	0.178557	1.02369	5.10168	0.200658	0.840966	NA
YAL037W	101.562	-0.52154	0.220849	-2.36152	0.0182	0.0969278
YAL036C	1174.47	0.207384	0.161474	1.28432	0.199031	0.410129
YAL035W	2836.34	0.174225	0.14663	1.1882	0.234757	0.447738
YAL034C-B	0.539567	1.0237	2.56105	0.39972	0.689363	NA
YAL034W-A	248.884	0.15108	0.168222	0.898099	0.369133	0.575432
YAL034C	275.144	0.260867	0.174807	1.49232	0.135616	0.329845
YAL033W	147.638	-0.0354968	0.213707	-0.1661	0.868078	0.927278
YAL032C	444.124	0.141579	0.167464	0.845429	0.397871	0.60163
YAL031W-A	1.71354	-1.26933	1.43858	-0.88235	0.377588	NA
YAL031C	688.535	0.133968	0.159807	0.838314	0.401854	0.605232
YAL030W	157.496	-0.0915208	0.22971	-0.398419	0.690321	0.820433
YAL029C	1616.53	0.216053	0.163187	1.32396	0.185516	0.394957
YAL028W	81.7487	0.817928	0.262048	3.12129	0.00180058	0.0182159
YAL027W	305.33	0.0277796	0.180135	0.154216	0.87744	0.932135
YAL026C-A	4.36367	0.496132	0.881834	0.562614	0.573698	0.736915
YAL026C	1380.19	0.140824	0.143623	0.980515	0.326832	0.53659
YAL025C	1219.53	0.30691	0.143865	2.13333	0.0328979	0.141963
YAL024C	560.954	0.257238	0.164385	1.56485	0.117618	0.303552
YAL023C	1140.92	0.0520498	0.156418	0.33276	0.739315	0.853631
YAL022C	502.958	0.121089	0.158119	0.76581	0.443789	0.640182
YAL021C	780.334	0.125911	0.179799	0.700284	0.48375	0.671721
YAL020C	105.151	0.449207	0.236981	1.89554	0.0580208	0.200782
YAL019W-A	3.12098	-0.259329	0.816659	-0.317549	0.750827	0.859997
YAL019W	1246.63	0.270639	0.172632	1.56772	0.116946	0.302489
YAL018C	7.11427	2.06146	1.20119	1.71619	0.0861272	0.253982
YAL017W	921.944	0.0101317	0.177739	0.0570036	0.954542	0.974351
YAL016C-B	0.0205069	1.02368	7.06756	0.144842	0.884835	NA
YAL016C-A	2.5156	1.65518	1.40061	1.18176	0.237301	0.449388
YAL016W	2495.49	-0.0793321	0.146185	-0.542682	0.587349	0.746368
YAL015C	501.099	0.463205	0.1629	2.84349	0.00446222	0.0368804
YAL014C	372.775	0.338757	0.186994	1.81159	0.070049	0.225065
YAL013W	490.867	0.456688	0.177325	2.57543	0.0100115	0.0653392
YAL011W	267.927	0.369236	0.204765	1.80322	0.0713537	0.227303
YAL010C	510.454	0.0419495	0.149708	0.280208	0.779318	0.877512
YAL009W	320.629	0.102866	0.182444	0.563822	0.572875	0.736363
YAL008W	186.222	0.285009	0.226607	1.25772	0.208492	0.419899
YAL007C	907.236	-0.0852256	0.166962	-0.510449	0.609737	0.762419
YAL005C	11557.5	-1.3567	0.156591	-8.66402	4.5543e-18	8.61047e-16
YAL004W	2.19997	-2.19526	1.23595	-1.77617	0.0757043	0.233441
YAL003W	6410.84	-0.265608	0.160335	-1.65658	0.097604	0.272781
YAL002W	557.356	0.175741	0.160359	1.09592	0.273113	0.484555
YAL001C	763.973	0.313135	0.156001	2.00727	0.044721	0.173782
YAR002W	1140.5	0.211179	0.15117	1.39697	0.162423	0.365185
YAR002C-A	841.064	0.24898	0.174521	1.42665	0.153682	0.353661
YAR003W	530.93	0.197874	0.16197	1.22167	0.221831	0.432658
YAR007C	914.295	0.209045	0.164178	1.27329	0.202916	0.41332
YAR008W	245.279	0.180012	0.178502	1.00846	0.313233	0.523932
YAR009C	91.418	-0.367799	0.390777	-0.9412	0.346602	0.556662
YAR010C	5.82557	0.500469	0.700553	0.714391	0.474985	0.663663
YAR014C	1355.1	0.378227	0.130884	2.88979	0.003855	0.0331289
YAR015W	363.299	0.051871	0.222751	0.232866	0.815866	0.897289
YAR018C	337.441	0.722321	0.147451	4.89871	9.64696e-07	3.07179e-05
YAR019C	447.64	0.345457	0.164501	2.10003	0.0357261	0.14958
YAR019W-A	8.84464	1.24756	0.591983	2.10742	0.035081	0.147931
YAR020C	7.00649	0.209757	0.618414	0.339185	0.73447	0.850602
YAR023C	59.614	0.289909	0.249742	1.16083	0.24571	0.45754
YAR027W	525.84	-0.207591	0.186799	-1.11131	0.266437	0.477486
YAR028W	226.744	0.141805	0.203025	0.69846	0.48489	0.672223
YAR029W	25.6005	-0.221327	0.361197	-0.612761	0.540035	0.711345
YAR030C	7.49759	0.538641	0.728209	0.739679	0.459495	0.651498
YAR031W	46.1256	0.420279	0.302195	1.39075	0.1643	0.368154
YAR033W	89.5356	0.462049	0.231067	1.99963	0.0455403	0.17605
YAR035W	5.37177	1.62835	0.756363	2.15287	0.0313287	0.137899
YAR035C-A	0.0413181	0	7.06756	0	1	NA
YAR042W	743.062	0.633921	0.198732	3.18983	0.00142356	0.0156308
YAR047C	0	NA	NA	NA	NA	NA
YAR050W	27.834	0.451199	0.368139	1.22562	0.220341	0.431412
YAR053W	1.49253	1.45172	1.71208	0.847924	0.39648	NA
YAR060C	0	NA	NA	NA	NA	NA
YAR064W	0.344382	-0.899882	3.03466	-0.296535	0.766822	NA
YAR066W	0.0402322	0	7.06756	0	1	NA
YAR068W	0.270705	0.956477	3.31791	0.288277	0.773135	NA
YAR069C	0	NA	NA	NA	NA	NA
YAR070C	0.443515	1.0237	2.62585	0.389856	0.696643	NA
YAR071W	13.1929	-1.36341	0.511913	-2.66336	0.00773637	0.0546396
YAR073W	11.6699	0.344023	0.50106	0.686591	0.492341	0.679604
YAR075W	3.38711	2.18997	0.999271	2.19157	0.0284109	0.130019
Q0010	2.63105	0.528079	0.895909	0.589434	0.55557	0.72315
Q0017	0	NA	NA	NA	NA	NA
Q0032	0.6165	0.324019	2.25957	0.143398	0.885976	NA
Q0045	75.2078	0.486628	0.263612	1.846	0.064892	0.215287
Q0070	2.23787	1.87847	1.57523	1.1925	0.233063	0.44579
Q0065	31.6204	0.0958732	0.373428	0.256738	0.797381	0.887119
Q0060	50.147	0.418129	0.321088	1.30222	0.19284	0.402443
Q0055	951.392	0.722126	0.253318	2.85067	0.00436277	0.0363064
Q0050	1599.02	0.536173	0.315659	1.69858	0.089398	0.260028
Q0075	22.0039	1.15296	0.403549	2.85705	0.00427602	0.0357059
Q0080	0.061175	1.02368	7.06756	0.144842	0.884835	NA
Q0085	20.8038	-0.249266	0.444063	-0.56133	0.574573	0.737693
Q0092	0.10662	-0.899866	6.67546	-0.134802	0.892768	NA
Q0105	29.0858	-0.447755	0.385393	-1.16181	0.245312	0.457079
Q0120	43.7366	-0.0223422	0.464834	-0.0480649	0.961664	0.977443
Q0115	1.97604	3.44861	1.57903	2.184	0.0289622	NA
Q0110	24.145	0.126946	0.438394	0.28957	0.772145	0.872991
Q0130	235.847	-0.137725	0.332496	-0.414216	0.678716	0.81231
Q0140	5.62253	0.738802	0.686866	1.07561	0.2821	0.494139
Q0142	0.771294	1.32594	2.05131	0.64639	0.518027	NA
Q0143	0.70582	1.46382	2.02119	0.724236	0.468921	NA
Q0144	0.0591233	1.02368	7.06756	0.144842	0.884835	NA
Q0160	384.469	0.0949189	0.266248	0.356505	0.721462	0.84166
Q0182	17.4545	-0.102596	0.414299	-0.247638	0.804414	0.89036
Q0250	141.927	0.286886	0.305476	0.939144	0.347657	0.557435
Q0255	11.1415	0.514617	0.521217	0.987338	0.323477	0.53398
Q0275	120.011	0.198251	0.321347	0.616938	0.537276	0.710523
Q0297	16.0066	0.324772	0.44575	0.728598	0.466248	0.655554
YER054C	99.4078	0.803124	0.234164	3.42974	0.000604151	0.00764669
YER114C	679.136	0.354291	0.166378	2.12944	0.0332183	0.142836
YER169W	361.061	0.727582	0.182809	3.98002	6.89103e-05	0.00126336
YEL077C	71.1031	0.230315	0.237194	0.970997	0.33155	0.54169
YEL077W-A	0.718108	0.0619104	2.12306	0.0291609	0.976736	NA
YEL076C-A	0	NA	NA	NA	NA	NA
YEL076C	0.0376662	0	7.06756	0	1	NA
YEL075W-A	0.576881	-0.899883	2.47513	-0.36357	0.716179	NA
YEL075C	2.30295	1.84143	1.21872	1.51095	0.1308	0.322338
YEL074W	6.81026	0.823425	0.635087	1.29655	0.194785	0.405105
YEL073C	56.1086	0.615686	0.312586	1.96966	0.0488778	0.18333
YEL072W	295.716	-0.525798	0.175947	-2.98839	0.00280454	0.0259441
YEL071W	4064.01	-0.588654	0.158645	-3.71051	0.00020684	0.00312065
YEL070W	16.4949	1.12041	0.550816	2.0341	0.0419414	0.167158
YEL069C	0.847266	-1.8124	1.84394	-0.982894	0.32566	NA
YEL068C	76.1226	0.157361	0.257093	0.612077	0.540487	0.711382
YEL067C	31.454	0.66483	0.343037	1.93807	0.0526148	0.190714
YEL066W	75.2905	0.635874	0.234244	2.71458	0.00663602	0.0491406
YEL065W	711.811	-0.609784	0.147286	-4.14015	3.47083e-05	0.000704649
YEL064C	400.864	0.204364	0.167202	1.22226	0.22161	0.432658
YEL063C	831.855	0.0337174	0.139511	0.241683	0.809026	0.893019
YEL062W	438.025	0.0255437	0.16488	0.154923	0.876882	0.931926
YEL061C	596.004	-0.134231	0.178622	-0.751482	0.452362	0.645622
YEL060C	1092.06	-0.538371	0.160821	-3.34764	0.00081502	0.00980293
YEL059C-A	46.004	0.55161	0.308094	1.79039	0.0733905	0.23043
YEL059W	4.30332	-0.189865	0.865555	-0.219356	0.826373	0.901628
YEL058W	1398.59	0.109585	0.166979	0.656283	0.511642	0.692027
YEL057C	44.7408	-0.0941484	0.303054	-0.310665	0.756055	0.86337
YEL056W	883.329	0.0193903	0.151311	0.128149	0.898031	0.944351
YEL055C	1657.93	0.20413	0.149168	1.36846	0.171167	0.376021
YEL054C	2098.77	0.133377	0.170015	0.784503	0.432745	0.631373
YEL053W-A	1.57945	-1.52276	1.41875	-1.07331	0.283133	NA
YEL053C	1115.48	-0.0364167	0.138674	-0.262607	0.792854	0.885273
YEL052W	942.321	-0.319839	0.154694	-2.06756	0.0386819	0.158232
YEL051W	1061.07	0.147773	0.17778	0.831213	0.405853	0.608316
YEL050W-A	2.50326	-1.29699	1.12717	-1.15067	0.249868	0.4611
YEL050C	1027.66	0.246338	0.167651	1.46935	0.141737	0.338134
YEL049W	12.6531	1.26049	0.585307	2.15355	0.0312754	0.137831
YEL048C	111.244	0.17251	0.225433	0.765239	0.444129	0.640215
YEL047C	809.491	0.37481	0.156669	2.39236	0.0167402	0.091489
YEL046C	4923.3	-0.434716	0.145082	-2.99635	0.00273229	0.0255098
YEL045C	19.929	-0.329676	0.404898	-0.814219	0.415519	0.617209
YEL044W	196.033	-0.262017	0.212057	-1.23559	0.21661	0.427148
YEL043W	586.677	0.323273	0.184582	1.75138	0.07988	0.241758
YEL042W	860.817	0.409657	0.177472	2.30829	0.020983	0.106948
YEL041W	119.346	-0.312473	0.224727	-1.39046	0.164389	0.368217
YEL040W	2431.06	0.107063	0.168964	0.633646	0.526312	0.701822
YEL039C	90.2825	0.749947	0.381495	1.96581	0.0493204	0.184304
YEL038W	215.637	0.53651	0.214332	2.50317	0.0123087	0.0755251
YEL037C	1114.46	0.135105	0.171231	0.789025	0.430097	0.629893
YEL036C	1178.24	0.511825	0.142122	3.60132	0.000316609	0.00440341
YEL035C	1.54417	-0.039578	1.18175	-0.0334911	0.973283	NA
YEL034C-A	8.85466	0.145576	0.519207	0.280383	0.779184	0.877512
YEL034W	6875.23	-0.776245	0.1679	-4.62325	3.77782e-06	0.00010389
YEL033W	433.199	-0.714208	0.172304	-4.14505	3.39741e-05	0.000694403
YEL032W	814.658	0.379125	0.170134	2.2284	0.0258541	0.122392
YEL032C-A	0.0398929	1.02368	7.06756	0.144842	0.884835	NA
YEL031W	2376.34	0.187846	0.16338	1.14975	0.250246	0.46144
YEL030C-A	3.19939	1.60887	0.995482	1.61617	0.106058	0.285941
YEL030W	154.346	0.528643	0.207374	2.54923	0.0107961	0.0693001
YEL029C	803.266	0.28891	0.178506	1.61849	0.105557	0.285098
YEL028W	59.7686	0.376433	0.241916	1.55605	0.119697	0.306721
YEL027W	2584.67	-0.193249	0.17479	-1.10561	0.268896	0.480043
YEL026W	1265.59	0.00311339	0.189461	0.0164329	0.986889	0.992302
YEL025C	732.959	0.454326	0.16012	2.83741	0.00454813	0.037488
YEL024W	1340.24	1.06632	0.172846	6.16921	6.86305e-10	3.88051e-08
YEL023C	161.202	0.257418	0.187746	1.37109	0.170346	0.37517
YEL022W	1253.73	0.0540554	0.159178	0.33959	0.734165	0.850411
YEL021W	697.999	0.0567031	0.164513	0.344673	0.73034	0.848418
YEL020C-B	4.41046	-0.289622	0.755667	-0.383266	0.701522	0.826969
YEL020W-A	398.71	-0.0621454	0.21538	-0.288538	0.772935	0.873576
YEL020C	174.267	0.245501	0.181495	1.35266	0.176163	0.383102
YEL019C	101.036	0.332342	0.205853	1.61446	0.106427	0.286679
YEL018C-A	3.90713	0.055193	0.755179	0.073086	0.941738	0.968502
YEL018W	333.779	0.286793	0.186653	1.53651	0.124415	0.314333
YEL017C-A	810.35	-0.143298	0.166745	-0.859384	0.390129	0.594828
YEL017W	161.207	0.100061	0.204913	0.488311	0.625329	0.775573
YEL016C	313.788	0.09205	0.158369	0.581239	0.561079	0.727503
YEL015W	1179.95	0.0556545	0.148568	0.374606	0.707953	0.831673
YEL014C	1.06194	2.33167	1.82579	1.27707	0.201578	NA
YEL013W	1246.39	-0.105816	0.164924	-0.641606	0.521129	0.697797
YEL012W	291.456	0.213485	0.229168	0.931569	0.351559	0.5609
YEL011W	328.039	0.188376	0.320835	0.587142	0.557108	0.724373
YEL010W	0.342986	1.02368	7.06756	0.144842	0.884835	NA
YEL009C-A	4.8548	0.127436	0.857714	0.148576	0.881888	0.93509
YEL009C	2870.59	-0.35344	0.186299	-1.89717	0.0578054	0.200782
YEL008W	4.82311	0.462287	0.757063	0.610632	0.541444	0.712116
YEL008C-A	2.42208	1.1574	0.942322	1.22824	0.219355	0.430277
YEL007W	473.746	-0.059983	0.167774	-0.357522	0.720701	0.841096
YEL006W	603.061	-0.0618736	0.160334	-0.385905	0.699567	0.825939
YEL005C	237.87	0.478943	0.195982	2.44381	0.0145331	0.0831163
YEL004W	252.678	0.0316088	0.185302	0.17058	0.864554	0.925597
YEL003W	281.745	0.172722	0.196584	0.878617	0.379609	0.585876
YEL002C	1191.17	0.0486756	0.157125	0.309789	0.756721	0.863382
YEL001C	516.471	0.0293779	0.186035	0.157916	0.874523	0.930787
YER001W	763.262	-0.0917765	0.162085	-0.566223	0.571242	0.735479
YER002W	1064.52	0.351576	0.159764	2.2006	0.0277646	0.127836
YER003C	431.643	0.25139	0.180277	1.39446	0.163177	0.366589
YER004W	410.474	0.341189	0.178097	1.91575	0.0553972	0.196457
YER005W	745.557	0.136982	0.14867	0.921382	0.356851	0.56543
YER006W	1577.49	0.302808	0.166575	1.81785	0.0690872	0.22319
YER006C-A	2.26972	-0.446919	1.30726	-0.341873	0.732446	0.849559
YER007W	330.011	0.434056	0.16923	2.56488	0.010321	0.0671105
YER007C-A	658.733	0.123699	0.162173	0.762758	0.445608	0.641124
YER008C	1177.03	0.24357	0.167427	1.45478	0.145729	0.344399
YER009W	755.403	-0.16069	0.192304	-0.835603	0.403378	0.606169
YER010C	203.632	0.379466	0.212022	1.78975	0.0734949	0.23043
YER011W	4.35327	1.20341	0.844679	1.42469	0.154245	0.354419
YER012W	1339.86	-0.00613252	0.163892	-0.0374181	0.970152	0.982454
YER013W	711.906	0.232637	0.149837	1.5526	0.120518	0.307781
YER014W	280.445	0.7231	0.16706	4.3284	1.50199e-05	0.000349502
YER014C-A	3.86577	1.07796	0.820383	1.31398	0.188854	0.397545
YER015W	178.639	0.265656	0.223671	1.1877	0.23495	0.447841
YER016W	454.563	0.275563	0.153546	1.79466	0.0727081	0.229345
YER017C	978.58	0.307497	0.154098	1.99546	0.0459925	0.176966
YER018C	26.2929	0.521389	0.302759	1.72212	0.0850471	0.251916
YER019W	283.798	0.165187	0.174753	0.945258	0.344527	0.554801
YER019C-A	412.949	0.127829	0.205751	0.621277	0.534417	0.708419
YER020W	464.331	-0.116422	0.181527	-0.641349	0.521296	0.697797
YER021W	3109.13	-0.0167199	0.15499	-0.107877	0.914093	0.952508
YER022W	821.368	0.0884915	0.155258	0.569962	0.568703	0.733771
YER023W	614.922	0.221097	0.181949	1.21516	0.224306	0.435511
YER023C-A	1.13412	2.04155	1.93749	1.05371	0.292016	NA
YER024W	437.683	0.144435	0.168149	0.858968	0.390358	0.595028
YER025W	3143.63	0.078095	0.151222	0.516425	0.605557	0.759306
YER026C	875.801	0.160677	0.192204	0.835972	0.403171	0.606166
YER027C	489.314	0.0375897	0.167519	0.224391	0.822453	0.900194
YER028C	132.173	-0.23094	0.222438	-1.03822	0.299167	0.511164
YER029C	380.289	0.1097	0.166642	0.6583	0.510345	0.691509
YER030W	362.356	0.250317	0.189204	1.323	0.185836	0.395021
YER031C	512.014	-0.124027	0.171129	-0.724757	0.468601	0.656869
YER032W	356.083	0.159556	0.192493	0.828891	0.407166	0.609085
YER033C	226.391	0.402852	0.207576	1.94074	0.0522894	0.190205
YER034W	133.601	0.574178	0.20451	2.80758	0.00499153	0.0401985
YER035W	471.37	-0.295177	0.157824	-1.87029	0.0614438	0.208489
YER036C	4316.3	0.0929352	0.144334	0.643889	0.519648	0.697545
YER037W	198.92	-0.963761	0.233122	-4.13416	3.56263e-05	0.000720866
YER038C	371.825	0.281508	0.150626	1.86891	0.0616347	0.208732
YER038W-A	33.0975	0.304092	0.331339	0.917766	0.358741	0.566727
YER039C	56.2976	0.16192	0.268522	0.603006	0.546505	0.716672
YER039C-A	28.4293	0.6039	0.380269	1.58809	0.112267	0.296096
YER040W	677.784	0.429303	0.183495	2.33959	0.0193047	0.100393
YER041W	409.596	0.209214	0.151478	1.38116	0.167231	0.371833
YER042W	807.037	-1.73726	0.193123	-8.99563	2.34879e-19	5.26304e-17
YER043C	3652.71	0.176424	0.154145	1.14454	0.252401	0.463646
YER044C	294.549	0.0907867	0.208192	0.436073	0.662784	0.799729
YER044C-A	50.9684	1.02215	0.263793	3.87481	0.000106708	0.00183405
YER045C	311.724	0.822732	0.186386	4.41414	1.01413e-05	0.000250429
YER046W	90.8308	0.481523	0.260209	1.85052	0.0642385	0.214018
YER046W-A	2.29995	0.626132	1.16107	0.539271	0.5897	0.748206
YER047C	581.598	0.311992	0.166701	1.87157	0.0612658	0.208118
YER048C	739.137	0.150263	0.166773	0.901003	0.367587	0.574414
YER048W-A	694.176	0.295606	0.179751	1.64453	0.100066	0.276438
YER049W	2250.17	0.369402	0.14589	2.53207	0.0113393	0.071685
YER050C	533.234	0.171164	0.178149	0.960793	0.336656	0.546274
YER051W	357.341	0.548229	0.174966	3.13335	0.00172823	0.0177212
YER052C	5130.61	-0.552149	0.142956	-3.86237	0.000112294	0.00189698
YER053C	639.849	0.982309	0.230078	4.26946	1.95943e-05	0.000429513
YER053C-A	724.055	0.211066	0.197215	1.07023	0.284514	0.496487
YER055C	1380.65	-0.148237	0.170276	-0.870568	0.38399	0.588733
YER056C	3507.39	0.0194221	0.174796	0.111113	0.911527	0.951005
YER056C-A	933.627	0.183179	0.165806	1.10478	0.269257	0.480248
YER057C	336.663	0.39152	0.203151	1.92724	0.0539501	0.19408
YER058W	129.517	0.452364	0.252881	1.78885	0.0736398	0.230564
YER059W	717.029	-0.0212971	0.155843	-0.136657	0.891302	0.941078
YER060W	364.402	-0.472489	0.191021	-2.47349	0.0133799	0.0792059
YER060W-A	38.5937	0.109404	0.269793	0.405512	0.685101	0.817204
YER061C	292.61	0.431943	0.209684	2.05997	0.0394014	0.159468
YER062C	585.096	0.778895	0.181557	4.29008	1.78608e-05	0.000400214
YER063W	444.683	0.414304	0.195807	2.11588	0.0343547	0.146444
YER064C	1163.45	-0.044212	0.156289	-0.282887	0.777263	0.876504
YER065C	206.173	0.502158	0.201443	2.49281	0.0126738	0.0763498
YER066W	55.3895	0.363083	0.29905	1.21412	0.224701	0.435858
YER066C-A	1.52327	-0.308966	1.40586	-0.219771	0.82605	NA
YER067W	250.552	-0.363587	0.308547	-1.17838	0.238644	0.450763
YER067C-A	2.6378	0.856086	1.06633	0.80283	0.422073	0.622663
YER068W	905.701	0.17288	0.155503	1.11175	0.266247	0.477414
YER068C-A	1.96699	0.518932	1.52747	0.339733	0.734058	NA
YER069W	724.133	-0.199074	0.161461	-1.23295	0.217593	0.42811
YER070W	2121.92	-0.40198	0.148744	-2.7025	0.00688205	0.0502841
YER071C	172.53	-0.0284094	0.2209	-0.128607	0.897669	0.944351
YER072W	638.567	-0.423404	0.180836	-2.34137	0.0192129	0.100041
YER073W	1249.04	-0.38718	0.157019	-2.46581	0.0136704	0.0802893
YER074W	1374.61	0.0672011	0.192976	0.348236	0.727663	0.846391
YER074W-A	395.531	0.0952639	0.189362	0.503079	0.614909	0.766735
YER075C	506.335	0.141858	0.152569	0.929799	0.352475	0.561746
YER076C	77.3371	0.335285	0.202376	1.65675	0.0975708	0.272781
YER076W-A	7.88947	0.148543	0.597995	0.248402	0.803823	0.890194
YER077C	971.709	0.356765	0.153232	2.32827	0.0198979	0.102453
YER078C	422.9	0.159358	0.176923	0.90072	0.367737	0.574414
YER078W-A	2.19655	-0.953529	1.25897	-0.757389	0.448817	0.643446
YER079W	214.466	0.14906	0.233092	0.639489	0.522505	0.698752
YER079C-A	0.32562	1.0237	3.22725	0.317206	0.751087	NA
YER080W	732.174	0.176544	0.186918	0.9445	0.344914	0.554997
YER081W	2751.59	-0.0840283	0.172	-0.488537	0.625169	0.775533
YER082C	1206.21	0.135639	0.160472	0.845247	0.397973	0.601633
YER083C	533.475	0.269601	0.164014	1.64377	0.100224	0.276496
YER084W	6.70696	1.39718	0.770569	1.81318	0.0698046	0.224629
YER084W-A	0.253633	0	3.91085	0	1	NA
YER085C	2.0304	-0.53399	1.53483	-0.347916	0.727903	NA
YER086W	1674.15	0.4338	0.158714	2.73322	0.00627183	0.0469611
YER087W	441.344	0.310432	0.16173	1.91944	0.0549286	0.195804
YER087C-A	30.5782	0.104598	0.307331	0.340344	0.733597	0.850023
YER087C-B	548.038	0.0465914	0.174558	0.26691	0.789538	0.882948
YER088C	488.354	-0.116208	0.202835	-0.572919	0.566699	0.731966
YER088C-A	6.74415	0.182094	0.629204	0.289404	0.772272	0.872991
YER088W-B	1.2988	2.24897	1.60613	1.40024	0.161441	NA
YER089C	640.628	-0.0732486	0.150923	-0.485338	0.627436	0.776435
YER090W	2035.79	0.193073	0.154172	1.25232	0.210453	0.421603
YER090C-A	0.164538	0.0619098	4.82724	0.0128251	0.989767	NA
YER091C	3180.03	-1.79386	0.144326	-12.4292	1.81335e-35	1.21897e-32
YER091C-A	0.947366	-1.82315	1.78159	-1.02333	0.306153	NA
YER092W	223.781	-0.084992	0.187247	-0.453904	0.649898	0.790964
YER093C	659.356	0.414652	0.164365	2.52276	0.0116438	0.0725917
YER093C-A	163.956	0.0642593	0.19683	0.326471	0.744068	0.855679
YER094C	1473.74	-0.169472	0.188187	-0.900552	0.367826	0.574414
YER095W	822.48	0.152895	0.173653	0.880459	0.378611	0.58492
YER096W	50.4276	-0.597324	0.311348	-1.91851	0.0550466	0.195804
YER097W	21.4493	-0.448272	0.358484	-1.25046	0.21113	0.422192
YER098W	207.803	0.169542	0.20457	0.828776	0.407231	0.609085
YER099C	838.614	0.0592184	0.153444	0.38593	0.699549	0.825939
YER100W	759.203	0.0424574	0.149164	0.284635	0.775923	0.875809
YER101C	209.011	0.354623	0.203611	1.74167	0.0815669	0.24539
YER102W	1312.77	0.163543	0.176765	0.925197	0.354864	0.563202
YER103W	5966.4	-2.27369	0.311241	-7.30525	2.76743e-13	2.57584e-11
YER104W	121.136	0.580575	0.221073	2.62617	0.00863519	0.0589649
YER105C	1833.82	0.102258	0.137644	0.742918	0.457531	0.649969
YER106W	23.3874	0.432394	0.443911	0.974056	0.330029	0.54008
YER107C	794.006	0.0539698	0.156317	0.345258	0.7299	0.84807
YER107W-A	0.373723	0.951401	2.71155	0.35087	0.725686	NA
YER109C	334.728	0.135491	0.172722	0.784448	0.432777	0.631373
YER110C	1412.7	0.29951	0.161197	1.85804	0.063164	0.212183
YER111C	411.07	0.528603	0.168191	3.14287	0.00167301	0.0173317
YER112W	634.582	-0.0462118	0.173721	-0.266011	0.790231	0.883551
YER113C	718.888	0.167324	0.161247	1.03768	0.299418	0.511283
YER115C	149.536	0.192072	0.192327	0.998674	0.317952	0.52803
YER116C	221.286	0.475347	0.176068	2.6998	0.00693815	0.0505124
YER117W	1592.75	0.0121866	0.184131	0.0661842	0.947231	0.971313
YER118C	511.845	0.164795	0.155932	1.05684	0.290584	0.503303
YER119C	205.347	-0.12332	0.183162	-0.673285	0.500766	0.685343
YER119C-A	0.777802	0	2.11456	0	1	NA
YER120W	823.738	-0.0532409	0.160729	-0.331246	0.740459	0.854104
YER121W	16.8085	0.121566	0.490472	0.247855	0.804247	0.890337
YER122C	1444.64	0.00784785	0.159889	0.0490832	0.960853	0.977166
YER123W	1600.29	0.11939	0.12803	0.932515	0.35107	0.560534
YER124C	2440.61	-0.638336	0.140203	-4.55295	5.28998e-06	0.000139149
YER125W	1593.66	0.070531	0.172051	0.409942	0.681848	0.814609
YER126C	1785.02	0.105895	0.164087	0.64536	0.518694	0.697355
YER127W	883.418	0.27661	0.156356	1.76911	0.0768761	0.236403
YER128W	158.504	0.523678	0.231937	2.25784	0.0239556	0.117069
YER129W	734.217	-0.0660683	0.179305	-0.36847	0.712523	0.834699
YER130C	659.674	0.0305896	0.149047	0.205235	0.837389	0.908899
YER131W	1688.08	0.0816562	0.172488	0.473403	0.635926	0.782141
YER132C	787.331	0.299452	0.172552	1.73543	0.0826643	0.247584
YER133W	2704.72	-0.0500809	0.163407	-0.306479	0.75924	0.864363
YER133W-A	0.346092	-1.71411	2.65805	-0.644876	0.519007	NA
YER134C	309.833	0.178876	0.19474	0.918536	0.358339	0.566727
YER135C	3.51265	1.10742	0.968229	1.14376	0.252724	0.46389
YER136W	1410.01	0.0614418	0.151759	0.404864	0.685578	0.817612
YER137C	81.8124	0.966343	0.266864	3.62111	0.000293347	0.00416607
YER137W-A	1.68061	0.161997	1.24437	0.130184	0.896421	NA
YER138C	1.99232	-0.533932	1.16885	-0.456803	0.647813	NA
YER137C-A	0	NA	NA	NA	NA	NA
YER138W-A	184.219	-0.0495906	0.191293	-0.259239	0.795451	0.886508
YER139C	246.478	0.58902	0.202679	2.90617	0.00365884	0.0318962
YER140W	523.84	0.505163	0.154836	3.26257	0.00110407	0.0126748
YER141W	2805.02	0.220499	0.139342	1.58243	0.113552	0.298303
YER142C	315.867	0.287716	0.215642	1.33423	0.182129	0.390461
YER143W	808.206	0.0566066	0.18646	0.303586	0.761443	0.865716
YER144C	782.045	0.581186	0.148494	3.91386	9.08331e-05	0.00158827
YER145C	1241.8	-0.405562	0.182807	-2.21853	0.026519	0.124168
YER145C-A	1.91956	1.83183	1.2047	1.52057	0.128368	NA
YER146W	171.474	-0.161835	0.246367	-0.656884	0.511255	0.692027
YER147C	524.425	0.363498	0.147823	2.45901	0.0139322	0.0811738
YER147C-A	1.22688	0.0392934	1.15234	0.0340988	0.972798	NA
YER148W	1949.3	0.452067	0.165715	2.72797	0.00637245	0.0474494
YER148W-A	12.3186	0.15833	0.48374	0.327303	0.743439	0.855673
YER149C	359.316	0.15377	0.158044	0.972957	0.330575	0.540389
YER150W	194.906	1.7237	0.255203	6.75426	1.43569e-11	1.00999e-09
YER151C	903.727	0.144155	0.197679	0.729239	0.465856	0.655554
YER152C	118.69	-0.0566872	0.192111	-0.295075	0.767936	0.87046
YER152W-A	0.898645	2.50385	1.83545	1.36416	0.172518	NA
YER153C	19.9117	0.698107	0.354422	1.9697	0.0488724	0.18333
YER154W	288.849	-0.0133706	0.17684	-0.0756082	0.939731	0.967558
YER155C	2107.86	0.357467	0.180722	1.97799	0.0479298	0.181461
YER156C	1066.48	0.105714	0.14174	0.745831	0.455769	0.648496
YER157W	947.379	0.100109	0.143884	0.69576	0.486579	0.673485
YER158C	194.232	0.454083	0.173854	2.61186	0.00900501	0.06094
YER158W-A	2.90936	-1.14992	0.865959	-1.32792	0.184206	0.393241
YER159C	436.159	0.426805	0.157389	2.71179	0.00669215	0.049375
YER160C	2.55086	0.839692	1.0992	0.763911	0.44492	0.64065
YER159C-A	0	NA	NA	NA	NA	NA
YER161C	919.805	0.25888	0.150082	1.72493	0.0845404	0.250974
YER162C	406.731	0.31196	0.164261	1.89918	0.057541	0.200609
YER163C	273.977	0.139097	0.194543	0.714995	0.474612	0.663448
YER164W	1256.17	0.282499	0.152767	1.84921	0.0644271	0.214403
YER165W	2725.41	0.189349	0.148259	1.27716	0.201547	0.412643
YER165C-A	0.136582	0	6.09602	0	1	NA
YER166W	1388.38	0.0484917	0.151752	0.319546	0.749313	0.858603
YER167W	903.219	0.322585	0.164258	1.96389	0.0495429	0.184793
YER168C	976.187	0.254152	0.144991	1.75289	0.0796216	0.241338
YER170W	186.653	0.447407	0.204391	2.18897	0.0285987	0.130583
YER171W	1003.07	0.0766753	0.147489	0.519872	0.603153	0.757855
YER172C	1735.86	0.0911345	0.143354	0.635729	0.524953	0.700826
YER172C-A	0.432807	0.0619104	2.5496	0.0242824	0.980627	NA
YER173W	290.187	0.178816	0.170006	1.05183	0.29288	0.505253
YER174C	312.734	0.0311052	0.179058	0.173715	0.862089	0.92394
YER175C	442.422	-0.338981	0.199777	-1.6968	0.0897351	0.260421
YER175W-A	22.0724	0.0839128	0.373964	0.224387	0.822456	0.900194
YER176W	1165.25	0.231756	0.144655	1.60213	0.109126	0.290942
YER177W	2797.71	-0.420813	0.164714	-2.55481	0.0106246	0.0685772
YER178W	1294.9	0.523394	0.179487	2.91605	0.00354498	0.0312186
YER179W	20.3359	0.555089	0.386657	1.43561	0.151113	0.351088
YER180C	173.39	0.110034	0.184099	0.597688	0.550048	0.719056
YER180C-A	81.1774	0.56102	0.221922	2.52801	0.0114711	0.0720669
YER181C	8.096	0.786675	0.699324	1.12491	0.260628	0.472095
YER182W	350.73	0.137455	0.179777	0.764588	0.444517	0.64056
YER183C	301.95	0.356583	0.193309	1.84463	0.0650917	0.215665
YER184C	601.867	0.216887	0.154382	1.40487	0.160059	0.363088
YER185W	42.5685	0.202504	0.265727	0.762075	0.446016	0.641406
YER186C	347.02	0.445984	0.183312	2.43292	0.0149777	0.0847662
YER187W	42.2196	0.406347	0.31472	1.29114	0.196655	0.407036
YER188W	41.2903	0.334341	0.307563	1.08707	0.277008	0.488653
YER188C-A	3.2207	-0.0400137	1.01973	-0.0392395	0.968699	0.98168
YER189W	3.03767	1.87727	1.02593	1.82983	0.0672751	0.220365
YER190W	8.63557	0.61637	0.550349	1.11996	0.26273	0.473738
YER190C-A	0	NA	NA	NA	NA	NA
YER190C-B	0	NA	NA	NA	NA	NA
YJL091C	469.432	0.0574185	0.168701	0.340357	0.733587	0.850023
YJL026W	1414.58	-0.514882	0.149666	-3.4402	0.000581274	0.00741921
YJL026C-A	1.00313	0.589723	1.68166	0.35068	0.725828	NA
YJR125C	919.58	0.0880397	0.158195	0.556526	0.577852	0.739113
YJL225C	10.4558	0.691241	0.614418	1.12503	0.260575	0.472095
YJL225W-A	0	NA	NA	NA	NA	NA
YJL223C	0.0699438	0	7.06756	0	1	NA
YJL222W-B	0	NA	NA	NA	NA	NA
YJL222W-A	0	NA	NA	NA	NA	NA
YJL222W	5.25004	0.419978	0.680762	0.616924	0.537285	0.710523
YJL221C	0.296126	0.0619101	3.76568	0.0164406	0.986883	NA
YJL220W	0	NA	NA	NA	NA	NA
YJL219W	15.886	1.21633	0.54085	2.24892	0.0245178	0.118443
YJL218W	17.28	2.0829	0.502826	4.14239	3.43708e-05	0.000700145
YJL217W	154.621	0.568277	0.201759	2.81661	0.00485331	0.0393073
YJL216C	39.8459	0.405268	0.28301	1.43199	0.152146	0.352
YJL215C	15.1102	0.0726485	0.411182	0.176682	0.859758	0.922011
YJL214W	36.0743	0.7795	0.341842	2.28029	0.0225904	0.112673
YJL213W	177.37	0.517537	0.180567	2.86617	0.00415472	0.0350084
YJL212C	1740.46	-1.00914	0.140351	-7.19009	6.47473e-13	5.7606e-11
YJL211C	15.7481	0.505881	0.41213	1.22748	0.219643	0.430603
YJL210W	166.881	-0.539291	0.190661	-2.82854	0.00467606	0.0382817
YJL209W	708.961	0.434736	0.134568	3.23062	0.00123523	0.0139165
YJL208C	711.966	0.563609	0.159453	3.53465	0.000408313	0.00545319
YJL207C	1467.43	0.106326	0.145356	0.731485	0.464483	0.654937
YJL206C	317.121	0.270019	0.158672	1.70175	0.0888022	0.259128
YJL205C	80.2592	0.485796	0.245287	1.98052	0.0476455	0.180838
YJL204C	437.453	0.110086	0.164599	0.668812	0.503615	0.68708
YJL203W	353.858	0.15252	0.174572	0.873681	0.382292	0.588516
YJL202C	4.11838	0.0317255	0.805034	0.039409	0.968564	0.98168
YJL201W	751.058	-0.0437522	0.141178	-0.309908	0.756631	0.863382
YJL200C	897.913	-0.476094	0.19066	-2.49708	0.0125221	0.0763498
YJL199C	27.7845	0.731611	0.394783	1.8532	0.0638542	0.213671
YJL198W	1213.85	0.180457	0.148126	1.21827	0.223121	0.433767
YJL197W	1371.45	0.159543	0.137736	1.15832	0.246731	0.458484
YJL197C-A	0.0258844	0	7.06756	0	1	NA
YJL196C	441.665	-0.0173195	0.19097	-0.0906923	0.927737	0.961427
YJL195C	3.78675	0.294159	0.958512	0.306891	0.758926	0.864363
YJL194W	355.525	0.425386	0.157959	2.69301	0.00708099	0.0511217
YJL193W	340.913	0.064484	0.161371	0.399602	0.68945	0.819967
YJL192C	599.834	-0.0303242	0.180364	-0.168128	0.866482	0.926678
YJL191W	676.786	-0.0358096	0.181856	-0.196912	0.843897	0.913504
YJL190C	1741.43	0.0455332	0.182073	0.250082	0.802524	0.889623
YJL189W	1213.88	-0.00315127	0.191145	-0.0164863	0.986846	0.992302
YJL188C	1.7709	-0.418493	1.00233	-0.417519	0.676299	NA
YJL187C	439.995	0.323252	0.159283	2.02942	0.0424155	0.168271
YJL186W	892.659	0.0855072	0.167252	0.511249	0.609177	0.762118
YJL185C	87.3703	0.215794	0.24095	0.895599	0.370467	0.576176
YJL184W	123.498	0.18413	0.236519	0.7785	0.436274	0.634638
YJL183W	1117.17	0.0834636	0.147872	0.564433	0.572459	0.736106
YJL182C	0.327496	-1.52904	2.93159	-0.521573	0.601968	NA
YJL181W	329.177	0.235969	0.155116	1.52124	0.128199	0.319311
YJL180C	483.173	0.248877	0.18166	1.37002	0.170681	0.375476
YJL179W	203.714	0.00960423	0.19456	0.0493637	0.960629	0.977127
YJL178C	523.513	0.293961	0.173184	1.69739	0.0896233	0.260308
YJL177W	1634.16	0.0821374	0.160983	0.510223	0.609896	0.762419
YJL176C	846.643	0.154687	0.155085	0.997431	0.318555	0.528772
YJL175W	0.628287	-2.71804	2.06057	-1.31907	0.187145	NA
YJL174W	1318.01	0.0401971	0.15401	0.261003	0.79409	0.886228
YJL173C	204.442	0.187246	0.226709	0.825928	0.408845	0.610593
YJL172W	718.917	-0.12461	0.18697	-0.666471	0.50511	0.687759
YJL171C	2078.93	-0.432596	0.164597	-2.62822	0.00858335	0.0587435
YJL170C	60.0268	0.510524	0.290091	1.75987	0.0784297	0.239284
YJL169W	9.7506	0.439212	0.556312	0.789507	0.429816	0.629633
YJL168C	1145.7	0.144163	0.146783	0.982148	0.326027	0.536008
YJL167W	2248.14	0.0490081	0.168769	0.290385	0.771522	0.872804
YJL166W	593.526	0.80931	0.183701	4.40559	1.05494e-05	0.000258397
YJL165C	1141.29	-0.025116	0.164865	-0.152343	0.878916	0.933048
YJL164C	409.861	-0.268557	0.220926	-1.21559	0.22414	0.435328
YJL163C	110.516	0.19528	0.291639	0.669595	0.503116	0.68708
YJL162C	332.688	0.465589	0.178928	2.6021	0.00926536	0.0623531
YJL161W	44.0378	0.0807197	0.364084	0.221706	0.824543	0.900663
YJL160C	32.5334	0.952966	0.344147	2.76907	0.00562164	0.0437159
YJL159W	3817.09	-0.505026	0.2389	-2.11397	0.0345182	0.146444
YJL158C	1327.56	-0.123461	0.163579	-0.75475	0.450399	0.644188
YJL157C	1008.52	0.423291	0.15792	2.68041	0.0073531	0.0527714
YJL156W-A	5.38616	0.436824	0.780093	0.559964	0.575504	0.737826
YJL156C	1018.85	0.260441	0.134021	1.94328	0.0519826	0.189976
YJL155C	772.831	0.298041	0.175251	1.70065	0.0890079	0.259356
YJL154C	1269.6	-0.0323479	0.160179	-0.201949	0.839956	0.910216
YJL153C	43.0599	0.928709	0.286994	3.23599	0.00121221	0.0137082
YJL152W	1.93792	0.153216	1.28685	0.119064	0.905225	NA
YJL151C	253.174	0.0587776	0.191873	0.306337	0.759348	0.864363
YJL150W	2.50252	3.54962	1.49532	2.37382	0.0176049	0.0953533
YJL149W	476.717	0.178151	0.173972	1.02402	0.305825	0.516971
YJL148W	1340.39	0.159688	0.152094	1.04993	0.293752	0.506469
YJL147C	316.437	0.134029	0.157128	0.852993	0.393663	0.598073
YJL146W	423.348	0.0916269	0.155318	0.589932	0.555236	0.72287
YJL145W	789.118	-0.0637145	0.160168	-0.397799	0.690779	0.82074
YJL144W	716.188	-0.79244	0.190352	-4.16302	3.14065e-05	0.000655204
YJL143W	1020.75	0.0398176	0.15812	0.251819	0.801181	0.889058
YJL142C	1.21597	1.79362	1.85909	0.964782	0.334654	NA
YJL141C	502.437	0.206457	0.161254	1.28033	0.200431	0.411471
YJL140W	883.849	-0.0187078	0.168135	-0.111267	0.911405	0.951005
YJL139C	737.327	0.23	0.140179	1.64076	0.100847	0.277537
YJL138C	1355.37	0.111052	0.155626	0.713582	0.475486	0.664209
YJL137C	162.014	0.531873	0.206515	2.57547	0.0100103	0.0653392
YJL136W-A	0.357883	0.0619103	2.99316	0.0206839	0.983498	NA
YJL136C	851.141	0.0565876	0.175008	0.323344	0.746435	0.857246
YJL135W	0.999181	0.683337	1.68447	0.40567	0.684985	NA
YJL134W	418.453	0.215965	0.179888	1.20055	0.229925	0.442446
YJL133C-A	296.538	-0.714388	0.260408	-2.74334	0.00608179	0.0459475
YJL133W	478.463	0.120799	0.161278	0.749008	0.453853	0.646971
YJL132W	212.572	0.215683	0.188939	1.14155	0.253642	0.465151
YJL131C	319.041	0.275995	0.199688	1.38213	0.166932	0.371438
YJL130C	3813.17	0.0194088	0.159858	0.121413	0.903364	0.947201
YJL129C	1235.58	0.246709	0.159641	1.5454	0.12225	0.310819
YJL128C	887.694	0.286882	0.163929	1.75004	0.0801121	0.24216
YJL127W-A	0.287488	1.80405	3.75009	0.481069	0.630467	NA
YJL127C-B	178.548	0.649936	0.191876	3.38727	0.000705909	0.00871582
YJL127C	668.342	0.48612	0.128108	3.7946	0.000147884	0.00236067
YJL126W	171.012	0.510294	0.210217	2.42746	0.0152049	0.0856512
YJL125C	872.492	0.195802	0.151366	1.29356	0.195816	0.406233
YJL124C	818.649	0.133205	0.163579	0.814319	0.415462	0.617209
YJL123C	1265.36	0.146341	0.150405	0.972976	0.330565	0.540389
YJL122W	705.071	0.161665	0.158564	1.01956	0.307938	0.518918
YJL121C	304.475	0.36865	0.177831	2.07303	0.0381697	0.156879
YJL120W	2.17766	1.69714	0.941523	1.80255	0.0714596	0.227303
YJL119C	21.6085	0.0256251	0.397188	0.0645162	0.948559	0.972181
YJL118W	71.3549	0.735672	0.223241	3.29541	0.000982783	0.0114767
YJL117W	1210.39	-0.0110028	0.157165	-0.0700081	0.944187	0.969671
YJL116C	305.966	0.747485	0.182746	4.0903	4.30807e-05	0.000838065
YJL115W	313.001	0.365742	0.186084	1.96547	0.0493601	0.184338
YJL114W	14.8244	0.131624	0.439656	0.299379	0.764651	0.868109
YJL113W	74.4222	0.202366	0.272917	0.741492	0.458395	0.650397
YJL112W	723.538	0.395451	0.152053	2.60074	0.00930241	0.0624635
YJL111W	2797.14	0.113858	0.140554	0.810065	0.417903	0.619533
YJL110C	721.544	0.0962086	0.146557	0.656457	0.51153	0.692027
YJL109C	2477.48	0.267929	0.165134	1.6225	0.104697	0.284044
YJL108C	145.309	0.0978899	0.183347	0.533905	0.593408	0.75107
YJL107C	319.146	0.126745	0.150458	0.842394	0.399568	0.603441
YJL106W	62.4047	0.462495	0.249691	1.85227	0.0639876	0.213881
YJL105W	12.354	0.846445	0.559931	1.51169	0.130612	0.322338
YJL104W	492.8	0.187767	0.186169	1.00858	0.313175	0.523932
YJL103C	342.003	1.19021	0.16043	7.41886	1.18137e-13	1.11676e-11
YJL102W	331.845	1.27744	0.184378	6.92838	4.257e-12	3.18e-10
YJL101C	4912.21	-0.691941	0.116392	-5.94494	2.76564e-09	1.45497e-07
YJL100W	542.718	0.181118	0.141416	1.28075	0.200282	0.411309
YJL099W	632.808	0.156933	0.165024	0.950974	0.341618	0.551599
YJL098W	1136.59	0.202454	0.154643	1.30917	0.190477	0.400134
YJL097W	322.315	0.221948	0.176391	1.25827	0.208293	0.419777
YJL096W	560.098	0.136544	0.182772	0.747073	0.455019	0.648039
YJL095W	478.372	0.355108	0.17992	1.97369	0.0484168	0.18251
YJL094C	1041.91	0.0112013	0.147938	0.0757162	0.939645	0.967558
YJL093C	947.145	0.160529	0.148858	1.07841	0.280852	0.493224
YJL092W	428.365	0.0769284	0.159671	0.481792	0.629954	0.777641
YJL090C	572.867	0.170964	0.142309	1.20136	0.229612	0.441983
YJL089W	184.841	0.424965	0.205601	2.06694	0.0387398	0.158362
YJL088W	163.953	-0.704287	0.28226	-2.49517	0.0125896	0.0763498
YJL087C	860.183	0.0727174	0.160001	0.454482	0.649482	0.790617
YJL086C	0.284143	-0.89988	3.54208	-0.254054	0.799454	NA
YJL085W	613.698	0.254908	0.171197	1.48898	0.136493	0.330711
YJL084C	750.14	0.481899	0.151362	3.18376	0.00145373	0.0158185
YJL083W	215.732	0.426589	0.168613	2.52998	0.0114069	0.0719073
YJL082W	1308.24	0.127285	0.152588	0.834174	0.404183	0.606921
YJL081C	732.885	0.262458	0.172795	1.51889	0.128789	0.320253
YJL080C	1658.81	0.137953	0.162397	0.849479	0.395615	0.599191
YJL079C	86.6471	-0.575737	0.21307	-2.70211	0.00689017	0.0502841
YJL078C	242.06	-1.73971	0.206954	-8.4063	4.23139e-17	6.45488e-15
YJL077W-B	18.0307	0.505627	0.400845	1.2614	0.207164	0.418618
YJL077C	3.13258	0.699468	0.896114	0.780557	0.435063	0.633485
YJL077W-A	29.0725	0.754404	0.357904	2.10784	0.035045	0.147931
YJL076W	1138.92	0.24019	0.173723	1.38261	0.166786	0.371386
YJL075C	0.166878	0	5.21002	0	1	NA
YJL074C	664.55	0.451572	0.162584	2.77746	0.00547854	0.0428591
YJL073W	546.534	0.552755	0.161386	3.42505	0.000614684	0.00776375
YJL072C	475.172	0.188344	0.173592	1.08498	0.27793	0.489513
YJL071W	699.928	0.505801	0.16862	2.99964	0.00270299	0.0252752
YJL070C	427.003	0.206425	0.174101	1.18566	0.235755	0.448246
YJL069C	1512.47	0.170515	0.138354	1.23245	0.217779	0.428337
YJL068C	198.433	0.163055	0.213337	0.764304	0.444686	0.64056
YJL067W	3.0934	-0.390042	1.03896	-0.375415	0.707352	0.831612
YJL066C	327.878	0.106712	0.18023	0.592087	0.553793	0.722065
YJL065C	247.056	0.196712	0.189142	1.04002	0.298331	0.510822
YJL064W	2.64923	0.96218	1.4366	0.669764	0.503008	0.68708
YJL063C	420.106	0.215074	0.168633	1.27539	0.20217	0.412841
YJL062W-A	147.495	0.322907	0.225447	1.4323	0.152059	0.352
YJL062W	411.193	0.222812	0.160096	1.39174	0.164002	0.367758
YJL061W	1502.44	0.0340413	0.141682	0.240266	0.810124	0.893411
YJL060W	1096.72	-0.900681	0.144342	-6.23991	4.37823e-10	2.58699e-08
YJL059W	213.77	0.0372875	0.182053	0.204817	0.837715	0.908988
YJL058C	352.083	0.23032	0.174463	1.32017	0.18678	0.395665
YJL057C	887.085	0.011058	0.156738	0.0705504	0.943756	0.969655
YJL056C	193.12	0.497581	0.211495	2.35268	0.0186386	0.0986559
YJL055W	675.292	0.0890461	0.1661	0.5361	0.591889	0.749458
YJL054W	1046.4	0.339324	0.154167	2.20101	0.0277354	0.127798
YJL053W	669.214	-0.0408832	0.169058	-0.24183	0.808912	0.893019
YJL052C-A	0.0843366	0	7.06756	0	1	NA
YJL052W	2552.06	-0.13256	0.249763	-0.530744	0.595596	0.751952
YJL051W	422.041	0.359861	0.146348	2.45895	0.0139345	0.0811738
YJL050W	1378.11	0.216797	0.172689	1.25542	0.209325	0.420954
YJL049W	603.757	0.129705	0.161316	0.804043	0.421372	0.622181
YJL048C	1365.63	-0.449106	0.162611	-2.76183	0.00574775	0.0444111
YJL047C-A	23.6694	0.874688	0.361589	2.41901	0.0155627	0.086778
YJL047C	978.776	0.303562	0.134131	2.26317	0.0236252	0.115829
YJL046W	498.687	0.188222	0.160083	1.17577	0.239685	0.451886
YJL045W	26.2452	1.16635	0.414421	2.81439	0.00488692	0.0395265
YJL044C	733.728	0.406045	0.157212	2.58278	0.00980083	0.0645113
YJL043W	1.36758	0.91605	1.18727	0.77156	0.440375	NA
YJL042W	477.869	0.111329	0.19054	0.584285	0.559029	0.725778
YJL041W	1223.73	0.187124	0.166781	1.12197	0.261875	0.47366
YJL039C	1917.55	0.0186342	0.151227	0.12322	0.901933	0.946357
YJL038C	9.72573	-0.998526	0.687236	-1.45296	0.146235	0.344796
YJL037W	21.1236	1.33228	0.486557	2.73817	0.00617815	0.0464321
YJL036W	850.775	-0.00773846	0.149701	-0.0516928	0.958774	0.976738
YJL035C	172.662	0.255175	0.197936	1.28918	0.197336	0.408026
YJL034W	9864.67	-0.717717	0.154943	-4.63213	3.61921e-06	9.99826e-05
YJL033W	1011.39	0.281337	0.16695	1.68515	0.0919594	0.264176
YJL032W	0.292532	2.07531	3.25566	0.637446	0.523834	NA
YJL031C	957.723	-0.229227	0.164092	-1.39694	0.162432	0.365185
YJL030W	411.233	0.0255053	0.190111	0.13416	0.893276	0.94191
YJL029C	722.653	0.182987	0.14874	1.23025	0.218605	0.429123
YJL028W	0.459944	2.17609	2.39278	0.909439	0.363118	NA
YJL027C	1.43588	0.0736938	1.36326	0.054057	0.95689	NA
YJL025W	177.735	0.624129	0.158763	3.9312	8.45245e-05	0.00150404
YJL024C	329.648	0.309693	0.184599	1.67766	0.0934139	0.26618
YJL023C	277.227	0.242881	0.186058	1.30541	0.191754	0.401512
YJL022W	6.03581	-0.098836	0.746735	-0.132358	0.894701	0.943022
YJL020C	874.616	0.204439	0.201982	1.01216	0.31146	0.522265
YJL020W-A	0.388645	1.23068	2.38751	0.515464	0.606229	NA
YJL019W	394.662	0.326822	0.14673	2.22737	0.0259222	0.122619
YJL016W	414.79	0.0728904	0.175123	0.416225	0.677245	0.811514
YJL015C	8.98666	1.19286	0.67744	1.76084	0.0782652	0.238968
YJL014W	2427.01	0.0598846	0.153495	0.390141	0.696432	0.824543
YJL013C	526.777	0.263541	0.18252	1.4439	0.148767	0.348044
YJL012C	1409.67	-0.229203	0.155087	-1.47791	0.139433	0.334617
YJL011C	339.992	0.282101	0.186391	1.51349	0.130154	0.322338
YJL010C	1540.02	0.247581	0.145969	1.69612	0.0898635	0.260421
YJL009W	0.815238	1.84476	1.85352	0.995272	0.319604	NA
YJL008C	2628.39	0.0320535	0.156553	0.204745	0.837771	0.908988
YJL007C	0.627651	-0.177257	2.25016	-0.0787754	0.937211	NA
YJL006C	492.52	0.117222	0.160874	0.728657	0.466211	0.655554
YJL005W	897.222	0.422416	0.172126	2.45411	0.0141234	0.0818456
YJL004C	409.514	0.250443	0.162742	1.53889	0.123831	0.313551
YJL003W	158.379	0.382236	0.226993	1.68391	0.0921991	0.264488
YJL002C	1811.12	0.0424765	0.142992	0.297055	0.766425	0.869467
YJL001W	1176.73	0.0101435	0.179075	0.056644	0.954829	0.974479
YJR001W	907.262	0.245118	0.15383	1.59343	0.111064	0.293935
YJR002W	1460.95	0.241145	0.15331	1.57292	0.115736	0.300517
YJR003C	849.811	-0.0340861	0.155664	-0.218973	0.826671	0.901633
YJR004C	111.506	0.280371	0.222804	1.25837	0.208256	0.419777
YJR005W	1514.55	0.132146	0.143488	0.920959	0.357072	0.56543
YJR005C-A	2.33938	-0.0272588	1.48535	-0.0183517	0.985358	0.991421
YJR006W	584.264	0.278779	0.172206	1.61887	0.105475	0.285098
YJR007W	1325.89	0.0421269	0.159056	0.264855	0.791121	0.884113
YJR008W	279.102	0.440243	0.193933	2.27008	0.0232026	0.114421
YJR009C	7810.98	-0.72146	0.174689	-4.12996	3.62826e-05	0.000729267
YJR010W	1543.35	-0.963841	0.139422	-6.91313	4.74076e-12	3.45561e-10
YJR010C-A	211.095	0.129528	0.210388	0.615664	0.538116	0.710985
YJR011C	345.679	-0.015895	0.188444	-0.0843486	0.932779	0.964311
YJR012C	142.427	0.32322	0.2187	1.47791	0.139431	0.334617
YJR013W	515.089	0.0497768	0.163711	0.304054	0.761087	0.865685
YJR014W	543.97	0.251728	0.178149	1.41302	0.157651	0.359025
YJR015W	705.849	0.197823	0.154297	1.28209	0.19981	0.411064
YJR016C	1950.14	-0.0682085	0.163134	-0.418114	0.675863	0.811304
YJR017C	233.001	0.422409	0.169518	2.49182	0.012709	0.0763553
YJR018W	6.91535	0.0911333	0.651724	0.139834	0.888791	0.939411
YJR019C	191.156	0.357888	0.188687	1.89673	0.0578637	0.200782
YJR020W	5.101	0.553963	0.851521	0.650557	0.515333	0.695285
YJR021C	130.131	0.40873	0.213983	1.9101	0.0561204	0.197583
YJR022W	122.917	0.324769	0.237141	1.36952	0.170838	0.37557
YJR023C	0.432515	2.06036	2.78362	0.740172	0.459196	NA
YJR024C	684.721	0.167841	0.158936	1.05603	0.290952	0.503303
YJR025C	792.491	0.629931	0.188611	3.33984	0.000838258	0.0100227
YJR027W	135.758	-0.105784	0.25395	-0.416557	0.677003	0.811384
YJR026W	0	NA	NA	NA	NA	NA
YJR029W	2.37668	-1.12788	1.04036	-1.08412	0.27831	0.489602
YJR028W	0	NA	NA	NA	NA	NA
YJR030C	385.131	0.268471	0.147331	1.82223	0.0684208	0.221955
YJR031C	690.154	0.0621465	0.149969	0.414395	0.678585	0.81231
YJR032W	753.453	0.241789	0.153011	1.58021	0.114059	0.298713
YJR033C	567.671	0.355292	0.156509	2.2701	0.0232014	0.114421
YJR034W	116.66	0.00160693	0.246163	0.00652789	0.994792	0.996769
YJR035W	657.69	0.338044	0.14573	2.31966	0.0203593	0.10412
YJR036C	162.714	-0.188199	0.232859	-0.808213	0.418968	0.620048
YJR037W	0.392046	-0.733805	3.0508	-0.240528	0.809921	NA
YJR038C	3.65371	0.614067	1.07181	0.572925	0.566695	0.731966
YJR039W	344.343	0.12182	0.166099	0.733416	0.463305	0.654446
YJR040W	826.402	0.195859	0.166128	1.17896	0.238413	0.450609
YJR041C	1497.54	0.0314809	0.169896	0.185295	0.852998	0.918589
YJR042W	2049.07	0.01951	0.135822	0.143644	0.885782	0.93754
YJR043C	292.039	0.404035	0.179699	2.2484	0.0245506	0.118443
YJR044C	416.071	0.174005	0.180649	0.963218	0.335438	0.545488
YJR045C	9329.12	-0.560105	0.153578	-3.64704	0.000265282	0.00380322
YJR046W	1662.97	-0.388976	0.147463	-2.63779	0.00834478	0.0578304
YJR047C	9.75671	4.54715	1.2569	3.61774	0.000297184	0.00420085
YJR048W	1774.48	0.514214	0.234157	2.19602	0.0280905	0.128943
YJR049C	341.053	0.365527	0.158477	2.30649	0.0210831	0.107097
YJR050W	427.938	0.436859	0.161086	2.71197	0.00668856	0.049375
YJR051W	1013.97	0.213524	0.156147	1.36746	0.171481	0.376436
YJR052W	583.07	0.686213	0.140152	4.8962	9.77087e-07	3.07884e-05
YJR053W	244.52	0.705416	0.154318	4.57117	4.85011e-06	0.000128698
YJR054W	636.848	0.433977	0.149377	2.90525	0.00366958	0.0319438
YJR055W	135.928	0.304444	0.205799	1.47932	0.139054	0.334404
YJR056C	626.558	0.0636591	0.144695	0.439955	0.65997	0.79835
YJR057W	295.866	0.312909	0.205831	1.52022	0.128455	0.319684
YJR058C	309.674	0.0633118	0.204374	0.309783	0.756726	0.863382
YJR059W	661.912	-0.148237	0.165118	-0.897765	0.369311	0.575562
YJR060W	477.863	0.120717	0.162442	0.743141	0.457396	0.649969
YJR061W	208.848	0.0497288	0.189448	0.262493	0.792942	0.885273
YJR062C	690.348	0.0624848	0.160358	0.389659	0.696789	0.824803
YJR063W	491.097	0.0662601	0.17122	0.386989	0.698764	0.82585
YJR064W	2597.8	0.0823027	0.15704	0.524087	0.600218	0.75558
YJR065C	1092.37	0.0894349	0.159588	0.560413	0.575198	0.737826
YJR066W	1335.83	0.109774	0.137622	0.797649	0.425074	0.625261
YJR067C	184.012	0.298602	0.200417	1.48991	0.136249	0.330585
YJR068W	663.538	0.157525	0.170366	0.924628	0.355159	0.563523
YJR069C	614.636	0.287202	0.163809	1.75327	0.0795553	0.241338
YJR070C	1157.34	0.1733	0.147825	1.17233	0.241064	0.453636
YJR071W	0.722402	-0.662889	1.87213	-0.354084	0.723276	NA
YJR072C	871.713	0.324256	0.150647	2.15243	0.0313634	0.137899
YJR073C	208.238	-0.104723	0.222667	-0.470312	0.638132	0.78358
YJR074W	130.871	0.249795	0.244081	1.02341	0.306114	0.517316
YJR075W	766.412	0.242713	0.149025	1.62868	0.103381	0.282372
YJR076C	1169.4	0.0316467	0.150647	0.210072	0.833611	0.906751
YJR077C	1387.77	0.912479	0.172371	5.29369	1.19876e-07	4.61842e-06
YJR078W	187.133	0.82119	0.180286	4.55494	5.23999e-06	0.000138436
YJR079W	9.44649	0.365986	0.590532	0.619755	0.535419	0.70928
YJR080C	569.23	0.500783	0.177642	2.81906	0.00481644	0.0391134
YJR082C	282.136	0.25863	0.180321	1.43428	0.151493	0.35143
YJR083C	311.247	0.120042	0.176371	0.680622	0.496111	0.682162
YJR084W	510.465	0.0996641	0.15098	0.660116	0.50918	0.690858
YJR085C	301.767	0.703715	0.225312	3.12329	0.00178844	0.0181545
YJR086W	250.782	0.324058	0.206074	1.57253	0.115827	0.300624
YJR087W	50.079	0.0144835	0.262949	0.0550811	0.956074	0.975257
YJR088C	1002.97	-0.0594436	0.159208	-0.37337	0.708873	0.832269
YJR089W	729.62	0.300067	0.13855	2.16578	0.0303283	0.135015
YJR090C	1111.83	0.130647	0.16974	0.769691	0.441483	0.638836
YJR091C	1273.48	0.245789	0.183105	1.34234	0.179486	0.386988
YJR092W	586.01	-0.00887961	0.147808	-0.0600752	0.952096	0.973661
YJR093C	683.787	0.0777137	0.147682	0.526223	0.598733	0.754496
YJR094C	55.6052	-0.245838	0.303978	-0.808737	0.418666	0.620048
YJR094W-A	1013.76	0.0823763	0.189458	0.434801	0.663707	0.800396
YJR095W	7.58242	1.71817	0.673947	2.54941	0.0107905	0.0693001
YJR096W	318.122	0.170196	0.204394	0.832684	0.405023	0.607585
YJR097W	211.411	0.454423	0.182322	2.49242	0.0126877	0.0763498
YJR098C	295.592	0.356748	0.184852	1.92991	0.0536182	0.193435
YJR099W	244.658	-0.0528048	0.226291	-0.233349	0.81549	0.897251
YJR100C	365.546	0.26927	0.192542	1.3985	0.161964	0.364838
YJR101W	734.336	0.23658	0.172305	1.37303	0.169743	0.374389
YJR102C	260.032	-0.145009	0.203566	-0.712344	0.476252	0.664665
YJR103W	788.13	-0.0186444	0.146962	-0.126866	0.899047	0.944639
YJR104C	4196.16	-0.88075	0.190987	-4.61156	3.9965e-06	0.000108914
YJR105W	1509.47	0.161712	0.175633	0.920742	0.357185	0.56543
YJR106W	359.785	0.313234	0.19585	1.59936	0.109741	0.291839
YJR107W	73.2393	0.283394	0.26519	1.06864	0.285231	0.497161
YJR108W	33.6805	0.254457	0.344433	0.738772	0.460046	0.652127
YJR109C	4644.39	-0.683263	0.163621	-4.17588	2.96834e-05	0.000627917
YJR110W	805.424	0.090072	0.148211	0.607727	0.543368	0.713717
YJR111C	491.704	0.159553	0.150625	1.05928	0.289474	0.501954
YJR112W	181.116	0.478133	0.21851	2.18815	0.0286587	0.130758
YJR112W-A	149.379	0.394352	0.229296	1.71984	0.0854618	0.252833
YJR113C	452.619	0.357339	0.185644	1.92486	0.0542472	0.194505
YJR114W	2.57937	0.746834	0.993762	0.751522	0.452339	0.645622
YJR115W	21.2792	0.483428	0.498686	0.969403	0.332344	0.542548
YJR116W	100.085	0.0891383	0.216354	0.412002	0.680338	0.813623
YJR117W	2643.04	-0.190361	0.151594	-1.25572	0.209216	0.420938
YJR118C	464.092	-0.167243	0.179613	-0.93113	0.351786	0.561114
YJR119C	265.949	0.199908	0.167208	1.19556	0.231867	0.444767
YJR120W	88.7983	0.909609	0.26463	3.43728	0.000587578	0.00748389
YJR121W	4246.02	0.80765	0.159207	5.07296	3.9167e-07	1.33124e-05
YJR122W	2046.18	0.150413	0.152108	0.988855	0.322734	0.533335
YJR123W	3743.81	0.0831666	0.187043	0.444638	0.656582	0.796104
YJR124C	464.886	0.444946	0.150817	2.95024	0.00317525	0.0285442
YJR126C	1239.09	0.319156	0.148803	2.14482	0.0319674	0.139139
YJR127C	199.819	-0.121273	0.213495	-0.568037	0.57001	0.734662
YJR128W	3.4101	0.771912	0.957996	0.805756	0.420383	0.621411
YJR129C	156.299	0.266519	0.181109	1.4716	0.14113	0.337485
YJR130C	1091.46	0.335039	0.148383	2.25794	0.0239495	0.117069
YJR131W	358.26	0.340759	0.175463	1.94205	0.0521305	0.189994
YJR132W	1198.69	-0.0524828	0.138012	-0.380276	0.703741	0.828494
YJR133W	234.838	0.118023	0.188642	0.625644	0.531548	0.706318
YJR134C	763.887	0.297138	0.154348	1.92511	0.0542151	0.194505
YJR135C	181.017	0.489669	0.200721	2.43955	0.0147054	0.0836947
YJR135W-A	192.843	0.100235	0.238538	0.420205	0.674336	0.810113
YJR136C	376.41	0.30325	0.15986	1.89697	0.0578316	0.200782
YJR137C	3165.44	-0.849129	0.130432	-6.5101	7.50997e-11	4.78267e-09
YJR138W	893.177	-0.0148294	0.150623	-0.0984536	0.921572	0.957827
YJR139C	1351.04	-0.0442821	0.165263	-0.267949	0.788738	0.882712
YJR140C	733.601	0.229166	0.149495	1.53293	0.125293	0.315212
YJR140W-A	1.07984	2.36438	1.7758	1.33145	0.183043	NA
YJR141W	336.994	0.0972687	0.183115	0.53119	0.595287	0.751952
YJR142W	418.756	0.324051	0.184297	1.75831	0.0786948	0.239851
YJR143C	1279.99	0.262768	0.15062	1.74458	0.0810585	0.244104
YJR144W	577.94	0.351523	0.193297	1.81856	0.0689786	0.223166
YJR145C	2198.87	0.0679136	0.176862	0.383992	0.700984	0.826685
YJR146W	2.6773	1.48698	1.07536	1.38277	0.166735	0.371386
YJR147W	165.549	-1.092	0.201128	-5.42937	5.65547e-08	2.31187e-06
YJR148W	748.742	0.0604364	0.185135	0.326446	0.744087	0.855679
YJR149W	213.247	0.844005	0.191633	4.40428	1.06136e-05	0.00025892
YJR150C	0.211704	1.0237	4.44721	0.230189	0.817945	NA
YJR151C	130.364	0.230097	0.249394	0.922623	0.356204	0.564736
YJR151W-A	0.182016	0	5.06566	0	1	NA
YJR152W	148.698	0.248004	0.173974	1.42553	0.154004	0.354269
YJR153W	17.0427	-1.54099	0.460574	-3.34581	0.000820422	0.00984832
YJR154W	146.457	0.737109	0.193528	3.80879	0.000139647	0.00224697
YJR155W	1215.39	0.283962	0.184617	1.53811	0.124021	0.313551
YJR156C	15.1332	0.31085	0.575251	0.540373	0.58894	0.747448
YJR157W	1.32172	0.0619104	1.8995	0.032593	0.973999	NA
YJR158W	0	NA	NA	NA	NA	NA
YJR159W	0.544004	0	2.46743	0	1	NA
YJR160C	10.798	0.353856	0.660094	0.536069	0.591911	0.749458
YJR161C	216.361	0.466325	0.173876	2.68195	0.0073195	0.0525926
YJR162C	0.0487446	1.02368	7.06756	0.144842	0.884835	NA
YBL047C	1744.19	0.0977098	0.172288	0.567129	0.570626	0.735155
YBR012W-B	6.37335	-1.15918	0.68979	-1.68048	0.0928639	0.265388
YBR078W	4213.99	-0.172298	0.166495	-1.03485	0.300738	0.512479
YBR140C	1459.54	0.080726	0.173085	0.466395	0.640933	0.784774
YBL113C	37.6297	0.322815	0.31387	1.0285	0.303715	0.515359
YBL113W-A	0.331495	0	3.03036	0	1	NA
YBL112C	0.0306531	0	7.06756	0	1	NA
YBL111C	0.509236	1.0237	2.38215	0.42974	0.667385	NA
YBL109W	1.47908	0.392446	1.30168	0.301491	0.76304	NA
YBL108C-A	0.0733199	1.02368	7.06756	0.144842	0.884835	NA
YBL108W	0.42383	1.68323	2.85487	0.589598	0.55546	NA
YBL107W-A	0.145336	0	5.96803	0	1	NA
YBL107C	414.696	0.282271	0.18851	1.49737	0.134296	0.327353
YBL106C	132.953	0.0110714	0.206892	0.0535132	0.957323	0.976068
YBL105C	1339.87	0.116685	0.155555	0.750119	0.453183	0.646489
YBL104C	650.827	0.172942	0.160667	1.0764	0.28175	0.494083
YBL103C	785.751	0.273371	0.162908	1.67807	0.0933339	0.266103
YBL102W	579.05	-0.0336354	0.179694	-0.187181	0.851519	0.918058
YBL101C	515.549	0.383751	0.199961	1.91913	0.0549675	0.195804
YBL100W-C	3.72625	1.03971	1.04262	0.997212	0.318662	0.528772
YBL100W-B	97.2558	0.355885	0.264465	1.34567	0.178407	0.385487
YBL100W-A	0	NA	NA	NA	NA	NA
YBL100C	0.340384	-0.899882	2.86547	-0.314043	0.753488	NA
YBL099W	2293.29	0.950922	0.160054	5.94125	2.82851e-09	1.47521e-07
YBL098W	155.012	0.32654	0.192074	1.70007	0.0891178	0.259443
YBL097W	632.817	0.257026	0.142381	1.8052	0.0710433	0.226814
YBL096C	4.25834	0.0492972	0.683613	0.0721127	0.942512	0.969102
YBL095W	281.79	-0.194844	0.20151	-0.966917	0.333585	0.543401
YBL094C	11.41	0.192764	0.492361	0.391509	0.695421	0.823991
YBL093C	540.175	0.249556	0.156147	1.59821	0.109995	0.29213
YBL092W	2930.14	0.131892	0.173997	0.758014	0.448443	0.643446
YBL091C-A	156.189	0.241113	0.218097	1.10553	0.268928	0.480043
YBL091C	591.525	0.233896	0.169465	1.3802	0.167524	0.372071
YBL090W	386.266	0.181363	0.183557	0.988051	0.323127	0.533548
YBL089W	461.818	-0.0295133	0.183057	-0.161225	0.871916	0.930023
YBL088C	814.67	0.156761	0.150699	1.04023	0.298233	0.510822
YBL087C	803.383	0.022782	0.189753	0.120062	0.904434	0.947226
YBL086C	407.023	0.13927	0.181478	0.767422	0.442831	0.639868
YBL085W	1126.77	-0.104292	0.149225	-0.698891	0.48462	0.672157
YBL084C	759.829	0.251472	0.129575	1.94073	0.0522905	0.190205
YBL083C	0.0231836	-0.899864	7.06756	-0.127323	0.898685	NA
YBL082C	224.89	0.307286	0.178447	1.72201	0.0850684	0.251916
YBL081W	386.96	0.239182	0.261973	0.913003	0.361241	0.569439
YBL080C	401.671	0.265069	0.16144	1.64191	0.100609	0.277304
YBL079W	1654.33	0.138169	0.17287	0.799265	0.424137	0.624794
YBL078C	231.726	0.202365	0.211918	0.954923	0.339617	0.54938
YBL077W	0.356505	1.0172	7.04123	0.144463	0.885135	NA
YBL076C	5431.72	0.167487	0.146865	1.14042	0.254113	0.465451
YBL075C	429.829	0.109606	0.163805	0.669125	0.503416	0.68708
YBL074C	255.909	0.23407	0.170305	1.37441	0.169313	0.373849
YBL073W	0.449651	0	2.70246	0	1	NA
YBL072C	1414.03	0.118012	0.155781	0.757548	0.448721	0.643446
YBL071C-B	0.8702	0.258815	1.75273	0.147663	0.882608	NA
YBL071W-A	108.51	0.527686	0.212777	2.48	0.0131384	0.0781586
YBL071C	2.05022	1.09786	1.2808	0.857167	0.391352	NA
YBL070C	1.4302	0.0595751	1.2713	0.0468616	0.962624	NA
YBL069W	265.067	0.216436	0.174751	1.23854	0.215516	0.426241
YBL068W-A	0	NA	NA	NA	NA	NA
YBL068W	663.03	0.271304	0.180583	1.50238	0.132999	0.325109
YBL067C	892.028	0.179027	0.167418	1.06934	0.284917	0.4969
YBL066C	555.509	0.571548	0.155038	3.68651	0.000227353	0.00338789
YBL065W	1.82825	-1.02881	1.43766	-0.715615	0.474229	NA
YBL064C	977.79	-0.378198	0.178474	-2.11906	0.0340853	0.14553
YBL063W	354.447	0.100863	0.174867	0.576796	0.564077	0.730295
YBL062W	1.65072	-0.171521	1.09496	-0.156645	0.875524	NA
YBL061C	1084.28	0.235939	0.155435	1.51792	0.129034	0.320597
YBL060W	475.711	0.412112	0.16337	2.52257	0.0116502	0.0725917
YBL059C-A	239.61	0.250145	0.199991	1.25078	0.211014	0.422192
YBL059W	148.263	0.575689	0.225844	2.54905	0.0108017	0.0693001
YBL058W	1839.15	0.0916129	0.1551	0.590669	0.554742	0.722538
YBL057C	511.433	0.223645	0.180821	1.23683	0.21615	0.42667
YBL056W	1788.55	-0.0482512	0.148594	-0.324719	0.745394	0.856693
YBL055C	762.559	0.331677	0.139885	2.37107	0.0177369	0.0953918
YBL054W	462.289	0.687082	0.17595	3.90498	9.42325e-05	0.00163824
YBL053W	2.26619	0.384199	0.941477	0.408081	0.683214	0.815843
YBL052C	454.334	0.160889	0.173132	0.929281	0.352743	0.5619
YBL051C	1416.97	0.0416498	0.155449	0.267933	0.788751	0.882712
YBL050W	1150.45	0.194272	0.159154	1.22066	0.222216	0.433088
YBL049W	41.4781	1.24149	0.341803	3.63218	0.000281038	0.0040101
YBL048W	11.997	0.629452	0.587927	1.07063	0.284337	0.496461
YBL046W	503.101	0.195081	0.151982	1.28358	0.19929	0.410522
YBL045C	1131.75	0.894418	0.160763	5.56359	2.6428e-08	1.15862e-06
YBL044W	0.593172	0	2.53341	0	1	NA
YBL043W	238.369	0.325088	0.187872	1.73037	0.0835648	0.249416
YBL042C	1070.12	0.113713	0.144453	0.787194	0.431168	0.63086
YBL041W	1398.67	0.0116465	0.174102	0.0668949	0.946665	0.971227
YBL040C	725.894	0.004206	0.185902	0.0226249	0.98195	0.990132
YBL039W-B	87.5615	-0.351681	0.269949	-1.30277	0.192654	0.402309
YBL039C	1725.16	0.113487	0.175561	0.646424	0.518005	0.697355
YBL039C-A	0	NA	NA	NA	NA	NA
YBL038W	755.791	-0.173915	0.186899	-0.930529	0.352097	0.561321
YBL037W	700.201	0.194885	0.155613	1.25237	0.210434	0.421603
YBL036C	674.472	0.139276	0.165776	0.840143	0.400828	0.604439
YBL035C	312.761	0.217535	0.177995	1.22214	0.221656	0.432658
YBL034C	584.88	0.208313	0.153137	1.3603	0.173734	0.37973
YBL033C	2201.36	-0.00272193	0.156179	-0.0174283	0.986095	0.991945
YBL032W	393.519	0.177343	0.154605	1.14707	0.251352	0.462834
YBL031W	115.493	0.0581669	0.209434	0.277734	0.781217	0.878519
YBL030C	1447.33	0.936682	0.170712	5.48691	4.09028e-08	1.75505e-06
YBL029C-A	125.856	0.183825	0.210014	0.875298	0.381412	0.587314
YBL029W	31.0766	-0.684407	0.377434	-1.81332	0.0697832	0.224629
YBL028C	435.746	0.0820594	0.204336	0.40159	0.687986	0.818873
YBL027W	2794.05	0.184806	0.168488	1.09685	0.272707	0.484119
YBL026W	399.1	0.159541	0.178341	0.894585	0.371009	0.576723
YBL025W	187.528	0.270093	0.205405	1.31493	0.188533	0.397545
YBL024W	2144.74	0.0579985	0.143716	0.403563	0.686534	0.818107
YBL023C	878.384	0.388239	0.144028	2.69558	0.00702657	0.0509662
YBL022C	2043.5	0.199551	0.160902	1.2402	0.214903	0.425615
YBL021C	184.133	0.425732	0.232912	1.82787	0.0675693	0.220899
YBL020W	845.439	0.482646	0.14383	3.35566	0.000791756	0.00959945
YBL019W	329.062	0.436515	0.155533	2.80657	0.00500718	0.0402304
YBL018C	250.504	0.473254	0.195146	2.42513	0.0153031	0.0859645
YBL017C	1595.85	0.215215	0.161091	1.33599	0.181553	0.389365
YBL016W	746.174	0.230472	0.145062	1.58878	0.112109	0.296055
YBL015W	192.614	1.69287	0.226979	7.45825	8.76762e-14	8.69576e-12
YBL014C	943.326	0.392419	0.140295	2.79711	0.00515623	0.0409924
YBL013W	38.585	0.681086	0.290265	2.34643	0.0189543	0.0992779
YBL012C	0.275994	0.0619102	3.35553	0.0184502	0.98528	NA
YBL011W	914.995	0.206779	0.144539	1.43061	0.152542	0.352378
YBL010C	247.232	0.163345	0.191768	0.851785	0.394334	0.598074
YBL009W	363.402	0.317511	0.142964	2.22091	0.0263569	0.124016
YBL008W-A	15.1049	0.275323	0.416945	0.660334	0.509039	0.690823
YBL008W	529.554	0.185541	0.149407	1.24185	0.214291	0.425349
YBL007C	1498.08	0.250134	0.165099	1.51506	0.129758	0.322132
YBL006C	477.309	0.330569	0.171752	1.92469	0.0542684	0.194505
YBL006W-A	2.98762	1.43759	0.95947	1.49832	0.134051	0.327083
YBL005W	541.314	0.38439	0.162818	2.36086	0.0182327	0.0970167
YBL005W-B	231.018	-0.0346893	0.312279	-0.111084	0.91155	0.951005
YBL005W-A	0	NA	NA	NA	NA	NA
YBL004W	3216.18	0.164752	0.167371	0.984355	0.324941	0.535228
YBL003C	1036.36	0.29404	0.270122	1.08855	0.276354	0.488207
YBL002W	1441	0.146368	0.185184	0.790395	0.429297	0.629178
YBL001C	231.112	0.215249	0.238088	0.904076	0.365955	0.573798
YBR001C	832.343	0.345489	0.166265	2.07794	0.0377151	0.155539
YBR002C	896.17	0.401037	0.158871	2.5243	0.0115931	0.0725509
YBR003W	816.97	0.243901	0.154387	1.5798	0.114153	0.298713
YBR004C	544.263	0.058423	0.170589	0.342477	0.731992	0.849472
YBR005W	329.063	0.113772	0.207122	0.549298	0.582801	0.74293
YBR006W	210.599	0.434695	0.220922	1.96764	0.04911	0.183972
YBR007C	602.422	0.172346	0.155409	1.10899	0.267435	0.478268
YBR008C	14434.8	-1.0636	0.165121	-6.44134	1.18426e-10	7.38633e-09
YBR009C	1760.01	0.66076	0.239467	2.7593	0.00579255	0.0446796
YBR010W	2498.85	0.356544	0.222385	1.60327	0.108875	0.290558
YBR011C	2073	0.109917	0.156386	0.702854	0.482147	0.670418
YBR012C	0	NA	NA	NA	NA	NA
YBR012W-A	0	NA	NA	NA	NA	NA
YBR013C	0	NA	NA	NA	NA	NA
YBR014C	404.679	0.31753	0.203756	1.55838	0.119142	0.305946
YBR015C	1158.72	0.158981	0.137253	1.1583	0.246741	0.458484
YBR016W	266.626	0.157093	0.189897	0.827256	0.408092	0.610071
YBR017C	1607.5	0.0481443	0.150407	0.320093	0.748898	0.858603
YBR018C	21.1337	0.322942	0.500275	0.645529	0.518585	0.697355
YBR019C	15.6403	0.646954	0.587673	1.10087	0.270952	0.482419
YBR020W	24.3635	0.353261	0.332825	1.0614	0.288508	0.500566
YBR021W	575.401	0.517404	0.155021	3.33764	0.000844934	0.0100627
YBR022W	259.185	0.285341	0.207348	1.37614	0.168777	0.373544
YBR023C	1939.57	0.452168	0.144738	3.12404	0.00178389	0.0181387
YBR024W	263.856	0.836005	0.206834	4.04191	5.30186e-05	0.00099926
YBR025C	4096.1	-0.158971	0.146658	-1.08395	0.278385	0.489602
YBR026C	458.902	0.096015	0.179085	0.536142	0.59186	0.749458
YBR027C	3.39304	-0.268272	0.857163	-0.312977	0.754298	0.862039
YBR028C	683.67	0.147647	0.159355	0.926531	0.35417	0.562782
YBR029C	1039.35	0.101396	0.155641	0.651473	0.514741	0.69487
YBR030W	463.899	0.289373	0.178781	1.61858	0.105537	0.285098
YBR031W	1468.36	0.220374	0.168761	1.30584	0.191608	0.401512
YBR032W	46.6784	0.610025	0.24448	2.49519	0.0125889	0.0763498
YBR033W	174.995	0.513167	0.187998	2.72964	0.0063404	0.0472989
YBR034C	1941.04	0.234099	0.155588	1.50461	0.132425	0.324611
YBR035C	664.349	0.34283	0.198188	1.72982	0.0836627	0.249463
YBR036C	1767.11	0.0380965	0.148113	0.257213	0.797014	0.887119
YBR037C	293.122	0.499057	0.173741	2.87241	0.00407349	0.034468
YBR038W	616.133	0.0696472	0.167069	0.416876	0.676769	0.811384
YBR039W	1345.71	0.979699	0.176538	5.54952	2.86454e-08	1.2468e-06
YBR040W	4.83542	0.393263	0.8004	0.491333	0.623191	0.774031
YBR041W	851.338	-0.00753086	0.160899	-0.046805	0.962669	0.978026
YBR042C	489.632	0.22275	0.167666	1.32853	0.184003	0.392946
YBR043C	971.062	0.0525691	0.141034	0.372741	0.709341	0.832356
YBR044C	681.73	0.419279	0.153707	2.72778	0.00637626	0.0474494
YBR045C	147.658	0.187516	0.180666	1.03792	0.299308	0.51124
YBR046C	407.721	-0.0762101	0.177365	-0.429679	0.667429	0.803571
YBR047W	461.421	0.262527	0.202166	1.29857	0.194091	0.404216
YBR048W	980.63	0.135878	0.157563	0.862374	0.388482	0.593064
YBR049C	1230.14	0.111219	0.139432	0.797658	0.425069	0.625261
YBR050C	72.0608	0.324191	0.240264	1.34931	0.177237	0.384566
YBR051W	1.90717	-0.327534	1.20956	-0.270787	0.786555	NA
YBR052C	502.432	0.195777	0.208987	0.936789	0.348867	0.558675
YBR053C	354.953	0.687867	0.201634	3.41147	0.000646147	0.00807683
YBR054W	988.824	0.628402	0.188246	3.33819	0.000843247	0.0100624
YBR055C	772.395	0.304133	0.15283	1.99001	0.0465895	0.178284
YBR056W	606.852	-0.111848	0.173824	-0.643457	0.519927	0.697545
YBR056W-A	88.3406	-0.183503	0.272143	-0.674291	0.500127	0.684872
YBR056C-B	8.33493	0.0951656	0.600526	0.15847	0.874086	0.930555
YBR057C	593.094	0.264791	0.157983	1.67608	0.0937233	0.266334
YBR058C	1032.78	0.129857	0.152209	0.853152	0.393575	0.598073
YBR058C-A	305.692	0.0520945	0.200708	0.259554	0.795208	0.886508
YBR059C	1085.16	0.2369	0.155512	1.52335	0.12767	0.318594
YBR060C	639.539	0.212834	0.147885	1.43918	0.150098	0.34994
YBR061C	572.488	0.205951	0.174283	1.18171	0.237321	0.449388
YBR062C	314.648	0.00939434	0.183743	0.0511275	0.959224	0.976738
YBR063C	248.248	0.297118	0.179589	1.65443	0.0980399	0.272932
YBR064W	0.737043	-2.84342	1.98246	-1.43429	0.151489	NA
YBR065C	496.71	0.490055	0.147839	3.31479	0.000917114	0.0108582
YBR066C	222.267	1.48494	0.171099	8.67884	3.99829e-18	7.80311e-16
YBR067C	1594.36	1.3613	0.173218	7.85891	3.87498e-15	4.59679e-13
YBR068C	5619.84	-0.361724	0.124673	-2.90139	0.0037151	0.0322011
YBR069C	2160.86	0.229633	0.147638	1.55538	0.119855	0.306737
YBR070C	251.546	0.191027	0.199255	0.958708	0.337706	0.546874
YBR071W	657.894	0.0147569	0.148198	0.0995755	0.920681	0.95723
YBR072W	151.933	1.10732	0.401903	2.7552	0.00586571	0.0448642
YBR072C-A	5.07013	0.895647	0.870998	1.0283	0.303809	0.515359
YBR073W	952.015	0.413939	0.164337	2.51884	0.0117742	0.073108
YBR074W	894.507	0.323783	0.15534	2.08434	0.0371289	0.154385
YBR076W	13.5096	0.0429707	0.509236	0.0843826	0.932752	0.964311
YBR076C-A	84.6878	-0.197627	0.241103	-0.819677	0.4124	0.61484
YBR077C	300.004	0.336294	0.19709	1.7063	0.0879526	0.257932
YBR079C	3629.69	0.200482	0.157318	1.27437	0.202531	0.412841
YBR080C	1268.08	-0.00733844	0.155749	-0.0471172	0.96242	0.977938
YBR081C	1239.58	0.249951	0.150135	1.66484	0.0959455	0.269735
YBR082C	2648.2	-0.342429	0.148437	-2.3069	0.0210605	0.107072
YBR083W	483.182	-0.196923	0.185372	-1.06232	0.288092	0.500185
YBR084W	1515.47	0.448581	0.156235	2.87119	0.00408925	0.0345531
YBR084C-A	2040.56	0.215994	0.167958	1.286	0.198443	0.409336
YBR085W	43.9104	1.53978	0.329678	4.67056	3.00381e-06	8.39159e-05
YBR085C-A	717.781	-0.0114395	0.182036	-0.0628419	0.949892	0.972723
YBR086C	1468.69	-0.214145	0.164659	-1.30054	0.193417	0.403369
YBR087W	769.39	0.0791004	0.171271	0.461843	0.644194	0.786554
YBR088C	453.503	-0.0321831	0.193402	-0.166406	0.867838	0.927278
YBR089W	3.91033	1.99273	1.25872	1.58314	0.113389	0.29801
YBR089C-A	77.7101	0.251254	0.279977	0.897411	0.3695	0.575687
YBR090C	26.7941	0.198393	0.35912	0.552443	0.580645	0.741118
YBR091C	202.105	0.264328	0.22384	1.18088	0.23765	0.449608
YBR092C	505.624	0.331966	0.172405	1.9255	0.0541672	0.194505
YBR093C	179.55	-1.4441	0.223333	-6.4661	1.00562e-10	6.33753e-09
YBR094W	602.894	0.139206	0.157232	0.885352	0.375967	0.582108
YBR095C	811.025	0.344854	0.132999	2.5929	0.00951702	0.0634119
YBR096W	381.197	0.159586	0.194482	0.820569	0.411892	0.614385
YBR097W	651.132	0.102689	0.16154	0.635684	0.524982	0.700826
YBR098W	266.174	0.297634	0.166996	1.78228	0.0747037	0.232181
YBR099C	84.7189	-0.494697	0.266832	-1.85397	0.0637439	0.213657
YBR101C	6187.02	-0.7274	0.142412	-5.10771	3.26083e-07	1.13379e-05
YBR102C	743.617	0.289566	0.140151	2.06609	0.0388197	0.158526
YBR103W	780.54	0.0143074	0.152283	0.0939523	0.925147	0.960223
YBR103C-A	0.679969	-0.862783	2.02595	-0.425866	0.670206	NA
YBR104W	1024.43	0.27208	0.165033	1.64864	0.0992218	0.274733
YBR105C	1044.09	0.544918	0.130626	4.17158	3.02496e-05	0.000635453
YBR106W	1701.32	0.155728	0.17689	0.880366	0.378661	0.58492
YBR107C	169.957	0.510123	0.196966	2.5899	0.00960044	0.0638955
YBR108W	208.293	0.345633	0.228416	1.51317	0.130236	0.322338
YBR109C	926.743	-0.093118	0.182024	-0.511571	0.608951	0.762118
YBR109W-A	24.5592	-0.368369	0.33547	-1.09807	0.272175	0.483739
YBR110W	835.482	0.135885	0.155716	0.872645	0.382856	0.588546
YBR111C	331.77	0.199459	0.216044	0.923235	0.355885	0.564378
YBR111W-A	186.909	-0.0934878	0.202034	-0.462733	0.643556	0.786325
YBR112C	604.894	0.162996	0.196479	0.829585	0.406774	0.608702
YBR113W	1.40181	0.539122	1.61865	0.33307	0.739082	NA
YBR114W	344.398	0.32671	0.149551	2.18461	0.0289175	0.131542
YBR115C	1832.27	-1.58996	0.169581	-9.37578	6.86674e-21	1.73099e-18
YBR116C	0.624778	0.344275	1.85558	0.185535	0.852809	NA
YBR117C	15.9927	0.759205	0.470578	1.61334	0.10667	0.287078
YBR118W	3271.52	-0.243267	0.161521	-1.5061	0.132041	0.323944
YBR119W	404.536	0.0466031	0.142594	0.326825	0.7438	0.855675
YBR120C	283.468	0.151783	0.203286	0.746646	0.455277	0.648228
YBR121C	1761.21	-0.280086	0.276285	-1.01376	0.310697	0.521709
YBR121C-A	0	NA	NA	NA	NA	NA
YBR122C	841.974	-0.0282912	0.180642	-0.156615	0.875548	0.931336
YBR123C	434.018	0.0215338	0.179444	0.120003	0.904481	0.947226
YBR124W	0.596242	1.0237	2.29592	0.44588	0.655684	NA
YBR125C	612.728	-0.0373497	0.149592	-0.249677	0.802837	0.889623
YBR126C	1465.11	-0.340588	0.169577	-2.00845	0.0445956	0.173619
YBR126W-A	8.84071	0.324266	0.625145	0.518705	0.603966	0.758563
YBR126W-B	2.25869	0.0619105	1.84882	0.0334865	0.973287	0.984515
YBR127C	2149.89	0.0334504	0.144043	0.232225	0.816363	0.897673
YBR128C	98.248	0.223745	0.262427	0.852598	0.393882	0.598073
YBR129C	550.053	0.0688986	0.147599	0.466795	0.640647	0.784774
YBR130C	1313.12	-0.0013348	0.151972	-0.00878323	0.992992	0.995955
YBR131W	505.868	0.354594	0.133096	2.6642	0.00771715	0.0546396
YBR131C-A	0.106095	0	7.06756	0	1	NA
YBR132C	465.079	0.196219	0.193094	1.01619	0.309541	0.520584
YBR133C	609.482	0.249407	0.151717	1.6439	0.100198	0.276496
YBR134W	1.36987	0.0760077	1.31452	0.0578216	0.953891	NA
YBR135W	208.88	0.261548	0.167254	1.56377	0.117871	0.303843
YBR136W	643.475	0.252652	0.163774	1.54269	0.122906	0.312037
YBR137W	402.377	0.0160035	0.251482	0.0636367	0.94926	0.972566
YBR138C	333.458	0.333395	0.186988	1.78298	0.0745899	0.232022
YBR139W	638.801	-0.211923	0.177453	-1.19425	0.232379	0.445467
YBR141C	274.675	0.491248	0.169533	2.89764	0.00375978	0.0323748
YBR141W-A	12.7671	0.767645	0.589581	1.30202	0.19291	0.402451
YBR142W	1248.81	0.27437	0.161729	1.69648	0.0897949	0.260421
YBR143C	2779.29	-0.0440829	0.155397	-0.28368	0.776656	0.876309
YBR144C	4.62309	0.187961	0.814865	0.230665	0.817575	0.898194
YBR145W	690.268	-0.137774	0.230761	-0.597042	0.550479	0.719464
YBR146W	723.842	0.244368	0.171205	1.42734	0.153481	0.353333
YBR147W	97.4733	-0.0465443	0.250519	-0.185791	0.852608	0.918334
YBR148W	90.0816	0.938765	0.243225	3.85965	0.00011355	0.00190828
YBR149W	893.041	0.0101635	0.18425	0.0551615	0.95601	0.975257
YBR150C	526.198	0.232758	0.159977	1.45494	0.145685	0.344399
YBR151W	974.221	0.103933	0.161909	0.641927	0.520921	0.697797
YBR152W	250.232	0.367319	0.163391	2.2481	0.0245695	0.118443
YBR153W	416.237	0.255342	0.151044	1.69051	0.0909296	0.262461
YBR154C	1647.94	0.0734975	0.162246	0.453	0.650549	0.791279
YBR155W	548.842	0.110429	0.15276	0.722892	0.469746	0.657862
YBR156C	289.154	0.46869	0.169523	2.76476	0.00569644	0.0441273
YBR157C	354.22	0.908863	0.186905	4.86269	1.15799e-06	3.5744e-05
YBR158W	1461.98	-0.774156	0.165502	-4.67762	2.90225e-06	8.17195e-05
YBR159W	1048.15	0.128762	0.162521	0.792281	0.428197	0.628297
YBR160W	828.829	0.130395	0.149959	0.86954	0.384552	0.589179
YBR161W	325.96	0.522409	0.135147	3.86548	0.000110872	0.00187893
YBR162C	2441.32	-0.114017	0.15142	-0.752987	0.451458	0.6448
YBR162W-A	288.9	0.150021	0.18078	0.829856	0.40662	0.608702
YBR163W	489.45	-0.0100357	0.16052	-0.0625201	0.950149	0.972821
YBR164C	772.224	0.165209	0.168208	0.982176	0.326013	0.536008
YBR165W	576.3	0.233125	0.158751	1.4685	0.14197	0.338423
YBR166C	1271.84	0.222242	0.15353	1.44755	0.147743	0.346663
YBR167C	209.297	0.362876	0.20239	1.79296	0.0729798	0.229962
YBR168W	301.769	-0.00302901	0.175203	-0.0172886	0.986206	0.991945
YBR169C	1199.08	-1.06145	0.186941	-5.67798	1.36297e-08	6.19997e-07
YBR170C	987.144	0.0167756	0.159347	0.105277	0.916156	0.954165
YBR171W	734.172	-0.0334326	0.173225	-0.193001	0.846958	0.915344
YBR172C	1951.52	0.463965	0.159785	2.90368	0.00368804	0.0320124
YBR173C	598.768	0.156605	0.176986	0.884844	0.376241	0.582277
YBR174C	7.82624	0.44882	0.579277	0.774793	0.438462	0.637054
YBR175W	376.297	0.235145	0.183433	1.28191	0.199873	0.411064
YBR176W	612.877	0.108119	0.147173	0.734639	0.46256	0.654158
YBR177C	865.459	-0.575185	0.163408	-3.51992	0.000431675	0.00568983
YBR178W	2.71561	-0.380927	1.2838	-0.296717	0.766683	0.869597
YBR179C	1066.24	0.204779	0.137815	1.4859	0.137306	0.331816
YBR180W	11.7038	0.20009	0.456825	0.438001	0.661386	0.799158
YBR181C	1267.84	-0.0185222	0.176546	-0.104915	0.916444	0.954246
YBR182C	118.845	0.452232	0.183546	2.46386	0.0137451	0.0804233
YBR182C-A	3.12469	1.45377	0.867509	1.6758	0.0937768	0.266361
YBR183W	216.901	-0.132768	0.268735	-0.494047	0.621273	0.772283
YBR184W	67.3192	0.457292	0.253822	1.80163	0.071604	0.227643
YBR185C	583.314	0.259953	0.1703	1.52644	0.1269	0.317538
YBR186W	11.7453	1.7526	0.588244	2.97937	0.00288837	0.0265976
YBR187W	623.531	0.0307405	0.161532	0.190305	0.84907	0.916525
YBR188C	144.327	0.423978	0.237794	1.78296	0.0745923	0.232022
YBR189W	2442.83	0.114692	0.189355	0.6057	0.544714	0.715173
YBR190W	3.24669	1.23866	1.03094	1.20148	0.229563	0.441983
YBR191W	1355.11	0.0379721	0.169553	0.223954	0.822793	0.900325
YBR191W-A	0.238214	-1.70303	3.97354	-0.428593	0.66822	NA
YBR192W	911.877	0.132784	0.15291	0.868381	0.385186	0.589669
YBR193C	333.55	0.231703	0.172354	1.34435	0.178836	0.386001
YBR194W	173.842	0.330514	0.222911	1.48272	0.138149	0.33299
YBR195C	384.779	0.234739	0.161109	1.45702	0.145112	0.343746
YBR196C	6115.98	-0.104218	0.150559	-0.692204	0.488809	0.676075
YBR196C-A	11.6278	0.109931	0.459013	0.239495	0.810722	0.893528
YBR196C-B	18.0027	0.862343	0.346829	2.48637	0.0129055	0.0770764
YBR197C	197.621	0.611206	0.167124	3.6572	0.00025499	0.00368184
YBR198C	709.837	-0.0236215	0.148516	-0.159051	0.873629	0.930538
YBR199W	1773.19	-0.0442795	0.14626	-0.302746	0.762083	0.865843
YBR200W	698.974	0.31656	0.161805	1.95643	0.050415	0.186561
YBR200W-A	0.335053	0.850925	3.01638	0.282102	0.777866	NA
YBR201W	310.364	0.31	0.198837	1.55906	0.118981	0.305662
YBR201C-A	37.9661	1.32014	0.329046	4.01202	6.02003e-05	0.00112599
YBR202W	1128.7	0.18853	0.143174	1.31679	0.18791	0.397239
YBR203W	634.377	0.146853	0.17237	0.851964	0.394234	0.598073
YBR204C	354.767	0.112564	0.188061	0.598549	0.549474	0.718798
YBR205W	666.649	0.115772	0.165976	0.697527	0.485473	0.672416
YBR206W	10.1513	0.473656	0.528698	0.895892	0.37031	0.576176
YBR207W	1630.14	-0.302381	0.147491	-2.05017	0.040348	0.16252
YBR208C	627.357	0.340067	0.147368	2.30761	0.0210208	0.10705
YBR209W	5.70045	2.2209	0.902227	2.46158	0.0138326	0.0808573
YBR210W	279.742	0.197249	0.204698	0.963609	0.335242	0.545488
YBR211C	495.582	-0.0525074	0.157497	-0.333386	0.738843	0.853492
YBR212W	660.166	0.0228233	0.178613	0.127781	0.898322	0.944351
YBR213W	117.185	-0.423872	0.236075	-1.79549	0.072575	0.229284
YBR214W	179.557	0.0316884	0.240238	0.131904	0.89506	0.943235
YBR215W	543.367	0.307158	0.158506	1.93783	0.0526435	0.190714
YBR216C	763.553	0.189782	0.150054	1.26476	0.205958	0.417017
YBR217W	209.426	0.195344	0.183295	1.06574	0.286543	0.498301
YBR218C	961.2	0.051906	0.186902	0.277718	0.781229	0.878519
YBR219C	0.981996	-0.375493	1.53266	-0.244994	0.806461	NA
YBR220C	465.052	0.24933	0.167325	1.49009	0.1362	0.330585
YBR221C	1235.66	0.368165	0.167964	2.19193	0.0283849	0.129999
YBR221W-A	0.246162	0	3.68384	0	1	NA
YBR222C	518.283	0.542588	0.151852	3.57314	0.000352729	0.00483903
YBR223C	209.334	0.209264	0.17969	1.16458	0.244189	0.456058
YBR223W-A	0.097695	0	7.06756	0	1	NA
YBR224W	5.31326	0.641137	0.747128	0.858136	0.390818	0.595578
YBR225W	428.196	0.349224	0.177576	1.96661	0.0492277	0.184071
YBR226C	0.31608	0.0619103	2.92034	0.0211997	0.983086	NA
YBR227C	740.325	0.257267	0.164281	1.56603	0.117343	0.303256
YBR228W	253.448	0.212502	0.164449	1.2922	0.196287	0.406586
YBR229C	821.834	0.244868	0.152007	1.6109	0.107201	0.287867
YBR230C	195.997	0.394383	0.235451	1.67501	0.0939323	0.266589
YBR230W-A	26.1294	1.53113	0.411693	3.71911	0.000199926	0.00303146
YBR231C	226.824	0.595615	0.192637	3.0919	0.00198881	0.0197388
YBR232C	1.6009	0.984457	1.51845	0.648332	0.51677	NA
YBR233W	298.016	0.349775	0.189025	1.85042	0.0642534	0.214018
YBR233W-A	126.724	0.512887	0.230669	2.22347	0.0261839	0.12347
YBR234C	878.119	0.272082	0.183132	1.48571	0.137355	0.331816
YBR235W	593.779	0.0943674	0.161294	0.585066	0.558503	0.725255
YBR236C	907.664	0.185999	0.166172	1.11931	0.263007	0.473851
YBR237W	781.124	0.303677	0.154392	1.96692	0.0491922	0.184052
YBR238C	631.786	0.656928	0.164868	3.98457	6.76028e-05	0.00124315
YBR239C	242.382	0.502945	0.177432	2.83457	0.00458871	0.037771
YBR240C	88.0581	0.854753	0.261105	3.2736	0.00106187	0.0122602
YBR241C	77.927	0.710396	0.254747	2.78863	0.00529314	0.0416973
YBR242W	448.632	0.102687	0.162505	0.6319	0.527452	0.703037
YBR243C	512.375	-0.254824	0.17242	-1.47792	0.139428	0.334617
YBR244W	2323.7	-1.75643	0.159329	-11.0239	2.93105e-28	1.18219e-25
YBR245C	1181.7	0.273973	0.164596	1.66451	0.0960098	0.269791
YBR246W	511.32	0.16224	0.160498	1.01085	0.312087	0.523027
YBR247C	745.124	0.388623	0.155212	2.50382	0.012286	0.0754623
YBR248C	1947.2	0.0946578	0.153439	0.616907	0.537296	0.710523
YBR249C	1950.93	-0.0460121	0.172019	-0.267483	0.789097	0.882854
YBR250W	100.591	0.510851	0.216694	2.35748	0.0183996	0.0977328
YBR251W	649.501	0.130972	0.160828	0.814361	0.415438	0.617209
YBR252W	277.092	0.229546	0.200471	1.14503	0.252195	0.463646
YBR253W	265.036	0.115446	0.196821	0.586552	0.557505	0.724576
YBR254C	324.306	0.0930482	0.200605	0.463837	0.642764	0.786236
YBR255W	655.112	0.344879	0.155694	2.21511	0.0267527	0.124599
YBR255C-A	238.441	-0.0968965	0.189489	-0.511355	0.609102	0.762118
YBR256C	2515.28	0.201821	0.178267	1.13212	0.257582	0.468825
YBR257W	396.879	0.345241	0.168374	2.05044	0.0403213	0.16252
YBR258C	169.866	0.658683	0.214555	3.07	0.00214062	0.0209986
YBR259W	468.1	0.229517	0.149749	1.53268	0.125355	0.315212
YBR260C	496.74	0.185556	0.158312	1.17209	0.241159	0.453673
YBR261C	257.927	0.384217	0.163586	2.34871	0.0188383	0.0988492
YBR262C	384.265	0.285034	0.195742	1.45617	0.145346	0.344029
YBR263W	1044.82	0.366414	0.152975	2.39526	0.0166087	0.0910087
YBR264C	148.574	0.413945	0.20081	2.06138	0.0392671	0.159333
YBR265W	550.324	-0.0330266	0.174119	-0.189678	0.849561	0.916596
YBR267W	996.653	0.346756	0.147587	2.34951	0.0187983	0.0988188
YBR266C	1.02413	-1.47972	1.83642	-0.80576	0.420381	NA
YBR268W	223.994	0.29947	0.188627	1.58763	0.112369	0.296096
YBR269C	164.752	0.41658	0.221111	1.88403	0.0595614	0.204047
YBR270C	118.853	0.619666	0.195509	3.16949	0.00152706	0.0163228
YBR271W	405.124	0.207253	0.183305	1.13065	0.258204	0.469674
YBR272C	751.175	0.165073	0.163378	1.01038	0.312314	0.523263
YBR273C	734.723	0.288865	0.182744	1.58071	0.113944	0.298553
YBR274W	469.238	0.20961	0.166205	1.26115	0.207254	0.418659
YBR275C	656.186	0.306862	0.169799	1.8072	0.0707306	0.226173
YBR276C	601.728	0.125067	0.168251	0.743338	0.457277	0.649969
YBR277C	5.96927	0.936298	0.753817	1.24208	0.214209	0.425324
YBR278W	140.356	0.174627	0.209401	0.833932	0.404319	0.606921
YBR279W	1267.7	0.134985	0.149123	0.905196	0.365361	0.573395
YBR280C	354.8	0.130665	0.171643	0.76126	0.446502	0.641647
YBR281C	1028.75	-0.375352	0.131387	-2.85684	0.00427881	0.0357059
YBR282W	345.458	0.118646	0.180656	0.656749	0.511342	0.692027
YBR283C	1447.13	0.00129723	0.153404	0.00845631	0.993253	0.996052
YBR284W	113.488	0.162103	0.243444	0.665874	0.505491	0.687759
YBR285W	10.2073	0.218764	0.595367	0.367444	0.713288	0.835022
YBR286W	1613.59	0.236466	0.154429	1.53123	0.125712	0.31576
YBR287W	1937.66	-0.241431	0.136564	-1.7679	0.0770783	0.236713
YBR288C	881.643	0.0166178	0.153804	0.108045	0.91396	0.952508
YBR289W	344.497	0.327722	0.244129	1.34241	0.179462	0.386988
YBR290W	1003.23	0.146984	0.144292	1.01865	0.308367	0.519093
YBR291C	160.575	-0.846449	0.197405	-4.28789	1.8038e-05	0.000402694
YBR292C	14.1356	-0.0466153	0.449032	-0.103813	0.917318	0.954882
YBR293W	547.557	0.0826158	0.152412	0.542057	0.587779	0.746445
YBR294W	204.021	-1.26302	0.218507	-5.78021	7.46082e-09	3.73041e-07
YBR295W	701.182	0.0376006	0.140311	0.267981	0.788714	0.882712
YBR296C	171.166	-1.18487	0.246399	-4.80875	1.51879e-06	4.51412e-05
YBR296C-A	6.90494	0.202977	0.682591	0.297362	0.76619	0.869364
YBR297W	288.777	-0.154901	0.185297	-0.83596	0.403177	0.606166
YBR298C	171.906	0.13537	0.282592	0.479029	0.631918	0.778957
YBR298C-A	0.386545	0.0619103	2.66868	0.0231988	0.981492	NA
YBR299W	16.2377	-0.0652894	0.44141	-0.147911	0.882413	0.93544
YBR300C	2.66642	2.06897	1.04617	1.97766	0.0479676	0.181491
YBR301W	3.61153	1.04267	0.933552	1.11689	0.264042	0.474657
YBR302C	26.5603	0.335474	0.373398	0.898436	0.368953	0.575432
YDR293C	1411.72	0.295974	0.190554	1.55323	0.120368	0.307659
YDL183C	258.038	0.280051	0.188512	1.48559	0.137388	0.331816
YDL112W	1353.01	0.194196	0.151751	1.2797	0.200649	0.411567
YDL033C	449.726	0.165461	0.147076	1.12501	0.260587	0.472095
YDR036C	486.129	0.268599	0.171317	1.56784	0.116918	0.302489
YDR100W	196.465	0.0349155	0.199628	0.174902	0.861156	0.923111
YDR166C	856.614	0.0957319	0.14497	0.660355	0.509026	0.690823
YDR351W	1145.02	0.240575	0.159879	1.50473	0.132392	0.324611
YDR420W	898.928	0.262315	0.183549	1.42912	0.152968	0.353094
YDR496C	2492.07	0.229977	0.151866	1.51434	0.129941	0.322321
YDL248W	134.737	0.322851	0.219503	1.47083	0.141337	0.337713
YDL247W-A	0	NA	NA	NA	NA	NA
YDL247W	0.276186	-0.899882	3.18188	-0.282815	0.777319	NA
YDL246C	0	NA	NA	NA	NA	NA
YDL245C	0.255921	0	3.66772	0	1	NA
YDL244W	13.5319	0.843092	0.562436	1.499	0.133873	0.326982
YDL243C	3407.69	0.321427	0.184038	1.74653	0.0807194	0.243324
YDL242W	46.4397	-0.00532339	0.281544	-0.0189078	0.984915	0.991221
YDL241W	128.665	1.48326	0.208836	7.10251	1.22509e-12	1.01532e-10
YDL240C-A	0.332189	-0.899881	3.23268	-0.27837	0.780728	NA
YDL240W	813.048	0.271755	0.149251	1.8208	0.0686379	0.222302
YDL239C	151.996	-0.221985	0.225293	-0.985314	0.32447	0.534743
YDL238C	208.425	0.0375165	0.192928	0.194459	0.845817	0.914764
YDL237W	464.496	0.23737	0.172983	1.37221	0.169998	0.374677
YDL236W	1138.23	0.0411942	0.167056	0.246589	0.805226	0.890607
YDL235C	883.909	0.0979164	0.159333	0.61454	0.538859	0.711241
YDL234C	1137.61	0.210297	0.154971	1.35701	0.17478	0.381188
YDL233W	267.815	0.250492	0.181598	1.37937	0.167779	0.372415
YDL232W	297.746	0.0931924	0.197028	0.47299	0.63622	0.782185
YDL231C	899.874	0.0656945	0.150514	0.436468	0.662497	0.799702
YDL230W	263.422	0.446804	0.204948	2.18009	0.029251	0.132252
YDL229W	4402.92	0.196857	0.168273	1.16987	0.242055	0.454567
YDL228C	0.731401	0.486929	2.00547	0.242801	0.80816	NA
YDL227C	724.421	0.738839	0.170939	4.32225	1.54449e-05	0.000356647
YDL226C	646.157	0.179039	0.167703	1.0676	0.285703	0.497411
YDL225W	1063.56	0.160467	0.163364	0.982268	0.325968	0.536008
YDL224C	636.828	0.118689	0.173816	0.682842	0.494707	0.681306
YDL223C	207.154	0.552824	0.210315	2.62856	0.00857473	0.0587435
YDL222C	17.6836	0.99182	0.410646	2.41527	0.0157237	0.0872737
YDL221W	5.47568	0.742626	0.83697	0.88728	0.374928	0.581015
YDL220C	306.351	0.371021	0.152431	2.43403	0.0149319	0.0845859
YDL219W	171.868	0.0827388	0.214708	0.385356	0.699974	0.82615
YDL218W	66.012	-0.100592	0.286318	-0.351332	0.72534	0.84415
YDL217C	498.365	0.3013	0.163575	1.84197	0.0654795	0.216483
YDL216C	266.565	0.485596	0.181328	2.678	0.00740621	0.0530267
YDL215C	941.53	0.0924197	0.159917	0.577924	0.563316	0.729777
YDL214C	25.8292	0.358814	0.337147	1.06427	0.287208	0.49917
YDL213C	551.701	0.234897	0.168578	1.39341	0.163497	0.367171
YDL212W	996.676	0.0146843	0.17708	0.0829245	0.933912	0.965015
YDL211C	151.479	0.171314	0.177915	0.962899	0.335598	0.545488
YDL210W	49.5357	-0.316574	0.284399	-1.11313	0.265651	0.477051
YDL209C	415.693	0.318641	0.166741	1.911	0.056005	0.197576
YDL208W	1323.67	0.0197688	0.168492	0.117327	0.906601	0.948294
YDL207W	863.068	0.172029	0.146193	1.17673	0.239303	0.451586
YDL206W	424.056	0.166461	0.147646	1.12744	0.259559	0.471118
YDL205C	1816.61	0.0797065	0.147233	0.541364	0.588257	0.746895
YDL204W	185.781	0.153104	0.193565	0.79097	0.428962	0.628839
YDL203C	325.286	0.177376	0.18067	0.981773	0.326212	0.536008
YDL202W	562.182	0.1988	0.175871	1.13037	0.258321	0.469744
YDL201W	569.223	0.133324	0.172534	0.772737	0.439678	0.63775
YDL200C	192.466	0.409337	0.218132	1.87655	0.0605792	0.206257
YDL199C	149.388	0.0600211	0.196867	0.304881	0.760457	0.865293
YDL198C	1453.98	-0.527613	0.165622	-3.18565	0.00144431	0.0157723
YDL197C	251.421	-0.0870629	0.163212	-0.533436	0.593732	0.751242
YDL196W	6.40362	0.36295	0.650497	0.557957	0.576873	0.738742
YDL195W	2497.38	0.0015128	0.134617	0.0112378	0.991034	0.994486
YDL194W	455.849	0.275203	0.164328	1.67472	0.093989	0.266589
YDL193W	423.346	-0.0161275	0.182771	-0.0882393	0.929687	0.962623
YDL192W	1733.52	-0.0447335	0.196396	-0.227772	0.819824	0.899046
YDL191W	784.697	0.189125	0.183257	1.03202	0.302062	0.513657
YDL190C	1696.51	0.0999092	0.13748	0.726719	0.467398	0.656427
YDL189W	508.925	0.0193533	0.155188	0.124709	0.900754	0.945889
YDL188C	675.101	0.0891388	0.165442	0.538791	0.590031	0.748206
YDL187C	27.4157	0.814915	0.347454	2.34539	0.0190071	0.0993032
YDL186W	2.37044	1.63783	1.39603	1.17321	0.240712	0.453396
YDL185C-A	0.192084	-0.735428	4.97992	-0.147679	0.882596	NA
YDL185W	2840.91	0.144332	0.157595	0.915846	0.359748	0.567825
YDL184C	994.831	-0.254221	0.264158	-0.96238	0.335859	0.545488
YDL182W	2121.55	-1.18174	0.180059	-6.56304	5.27209e-11	3.42969e-09
YDL181W	127.208	1.50467	0.234581	6.41429	1.41477e-10	8.73404e-09
YDL180W	2846.62	-0.061307	0.119692	-0.512207	0.608506	0.761892
YDL179W	504.954	-0.550328	0.153901	-3.57587	0.00034907	0.00479972
YDL178W	816.322	0.273272	0.176439	1.54882	0.121425	0.309323
YDL177C	142.66	0.634968	0.203382	3.12204	0.00179601	0.0182007
YDL176W	411.03	0.495836	0.143476	3.45589	0.000548487	0.00708366
YDL175C	440.499	0.285731	0.140434	2.03463	0.041888	0.167158
YDL174C	927.217	0.663767	0.180246	3.68257	0.000230897	0.00342384
YDL173W	674.331	0.175693	0.151992	1.15593	0.247709	0.459258
YDL172C	8.43112	0.777118	0.521962	1.48884	0.13653	0.330711
YDL171C	2652.17	0.108716	0.148072	0.734215	0.462818	0.65437
YDL170W	407.802	0.42211	0.159338	2.64916	0.00806932	0.0561143
YDL169C	77.4363	0.409654	0.28446	1.44011	0.149835	0.349462
YDL168W	3430.74	-0.295448	0.154764	-1.90902	0.0562598	0.197784
YDL167C	1213.3	0.357431	0.146711	2.4363	0.0148384	0.0842144
YDL166C	449.89	0.305355	0.191042	1.59836	0.109963	0.29213
YDL165W	286.294	-0.00708101	0.183059	-0.0386815	0.969144	0.981967
YDL164C	603.441	0.242764	0.144751	1.67711	0.0935204	0.266208
YDL163W	0.122221	-2.02853	6.92476	-0.292939	0.769569	NA
YDL162C	1.47262	0.0148219	1.24556	0.0118998	0.990506	NA
YDL161W	1133.91	0.210674	0.157593	1.33683	0.18128	0.389365
YDL160C-A	114.23	0.393076	0.234198	1.67839	0.0932712	0.266103
YDL160C	1291.41	-0.0201544	0.146486	-0.137586	0.890568	0.940796
YDL159W-A	0.156469	0	5.83082	0	1	NA
YDL159W	556.228	0.274957	0.164547	1.671	0.0947224	0.26779
YDL159C-B	1.10281	-0.909505	1.66638	-0.545797	0.585205	NA
YDL158C	21.4793	-0.818748	0.428524	-1.91063	0.0560526	0.197583
YDL157C	173.141	0.314277	0.237497	1.32329	0.185739	0.394981
YDL156W	260.564	0.455206	0.148602	3.06325	0.0021895	0.0212966
YDL155W	615.058	0.179837	0.144001	1.24886	0.211716	0.422454
YDL154W	367.954	0.193962	0.163831	1.18392	0.236447	0.448654
YDL153C	1333.29	0.257941	0.166642	1.54787	0.121654	0.309766
YDL152W	0.925414	2.27778	1.68571	1.35123	0.176622	NA
YDL151C	0.90306	-1.05169	1.8292	-0.574944	0.565329	NA
YDL150W	812.327	0.237013	0.168854	1.40366	0.160422	0.363322
YDL149W	269.651	-0.149463	0.192207	-0.777615	0.436796	0.635245
YDL148C	1593.8	0.25567	0.159401	1.60394	0.108727	0.290289
YDL147W	3442.32	-0.0123486	0.157998	-0.0781566	0.937704	0.966622
YDL146W	341.367	0.0392293	0.154419	0.254045	0.799461	0.888262
YDL145C	2721.74	0.12938	0.153581	0.842421	0.399553	0.603441
YDL144C	276.056	0.129934	0.177429	0.732316	0.463975	0.654723
YDL143W	2259.24	0.0630257	0.150896	0.417678	0.676183	0.811365
YDL142C	271.501	0.222009	0.189816	1.1696	0.24216	0.454567
YDL141W	366.487	0.259466	0.171685	1.51129	0.130714	0.322338
YDL140C	3055.1	0.0192607	0.175409	0.109805	0.912564	0.951379
YDL139C	122.431	0.40746	0.213483	1.90863	0.0563095	0.197836
YDL138W	359.885	0.645072	0.150784	4.27812	1.88482e-05	0.000417698
YDL137W	1055.46	0.159136	0.179761	0.885267	0.376013	0.582108
YDL136W	547.486	0.1186	0.196761	0.602764	0.546666	0.716672
YDL135C	527.423	0.255052	0.175807	1.45075	0.14685	0.345618
YDL134C	1091.05	0.0996614	0.147996	0.673405	0.50069	0.685343
YDL133C-A	825.413	-0.140518	0.267344	-0.525608	0.59916	0.754563
YDL133W	597.352	0.124567	0.153615	0.810908	0.417419	0.619118
YDL132W	1257.32	0.0403801	0.173203	0.233137	0.815655	0.897251
YDL131W	970.075	-0.331959	0.163877	-2.02565	0.0428004	0.168939
YDL130W-A	156.599	0.843959	0.292718	2.88318	0.00393685	0.0336888
YDL130W	1099.1	0.192009	0.197009	0.974619	0.329749	0.54008
YDL129W	217.21	0.154384	0.172823	0.893308	0.371692	0.577488
YDL128W	1118.22	-0.246106	0.147158	-1.67239	0.0944479	0.267264
YDL127W	265.987	0.624804	0.156141	4.00154	6.29316e-05	0.0011679
YDL126C	4456.07	0.155954	0.157537	0.989955	0.322196	0.532673
YDL125C	1074.75	-0.187795	0.180233	-1.04196	0.297432	0.509907
YDL124W	3355.96	-0.960806	0.140629	-6.83219	8.36268e-12	5.95226e-10
YDL123W	175.547	0.0106002	0.192119	0.055175	0.955999	0.975257
YDL122W	1796.29	0.0403914	0.153639	0.262898	0.792629	0.885251
YDL121C	475.701	0.284868	0.194182	1.46701	0.142373	0.33885
YDL120W	391.755	0.442093	0.185226	2.38678	0.0169966	0.0926391
YDL119C	328.731	0.436162	0.182977	2.3837	0.0171395	0.093166
YDL118W	1.61682	-1.09709	1.61222	-0.680486	0.496197	NA
YDL117W	873.876	0.0127784	0.157641	0.0810602	0.935394	0.965397
YDL116W	1780.72	0.0420676	0.14034	0.299755	0.764364	0.868106
YDL115C	624.062	0.118571	0.153811	0.770888	0.440773	0.638366
YDL114W-A	1.69198	0.431855	1.18575	0.364204	0.715706	NA
YDL114W	8.71359	0.256442	0.822439	0.311807	0.755187	0.862542
YDL113C	651.153	0.1021	0.153162	0.666615	0.505018	0.687759
YDL111C	627.207	0.237562	0.160981	1.47572	0.14002	0.33536
YDL110C	160.926	0.207332	0.237938	0.871372	0.383551	0.588546
YDL109C	138.041	0.367326	0.191621	1.91694	0.0552451	0.196377
YDL108W	350.956	0.222695	0.180484	1.23388	0.217249	0.427711
YDL107W	288.503	0.157226	0.183444	0.85708	0.391401	0.596234
YDL106C	726.602	0.0950981	0.155309	0.612315	0.540329	0.711382
YDL105W	207.013	0.445252	0.176751	2.5191	0.0117656	0.073108
YDL104C	252.125	0.613582	0.192311	3.19058	0.00141988	0.0156228
YDL103C	687.403	0.307591	0.165679	1.85655	0.0633751	0.212774
YDL102W	761.31	0.456056	0.148842	3.06403	0.00218376	0.0212749
YDL101C	427.867	0.0566881	0.160755	0.352637	0.724361	0.843381
YDL100C	1338.39	0.22743	0.170804	1.33153	0.183015	0.391667
YDL099W	632.789	0.0349318	0.159835	0.218549	0.827001	0.901831
YDL098C	216.965	0.355896	0.181683	1.95889	0.0501262	0.186229
YDL097C	2197.79	0.125593	0.147388	0.852125	0.394145	0.598073
YDL096C	0.692744	0.881868	2.10372	0.419195	0.675074	NA
YDL095W	1912.2	0.117053	0.154964	0.75536	0.450033	0.643957
YDL094C	9.88139	1.12473	0.612927	1.83501	0.0665045	0.21867
YDL093W	319.379	0.449942	0.164126	2.74143	0.00611717	0.0461152
YDL092W	515.833	0.061497	0.192462	0.319528	0.749326	0.858603
YDL091C	423.985	0.148679	0.182458	0.814871	0.415146	0.617109
YDL090C	318.056	0.294731	0.176065	1.67399	0.094133	0.266803
YDL089W	303.207	0.0774825	0.158912	0.48758	0.625848	0.775579
YDL088C	827.672	0.163029	0.173703	0.938553	0.34796	0.557658
YDL087C	161.239	0.34331	0.17421	1.97067	0.0487614	0.183234
YDL086W	428.608	0.253042	0.204041	1.24016	0.214918	0.425615
YDL086C-A	14.9694	0.75241	0.474268	1.58647	0.112634	0.296663
YDL085C-A	64.496	0.692258	0.282758	2.44823	0.0143559	0.082644
YDL085W	16.7823	2.00976	0.528961	3.79946	0.000145013	0.00232713
YDL084W	2404.49	-0.0617453	0.153656	-0.401841	0.687801	0.818873
YDL083C	1458.27	-0.0594875	0.180084	-0.330332	0.741149	0.854412
YDL082W	1905.88	0.0971117	0.16537	0.587238	0.557044	0.724373
YDL081C	1286.32	0.203491	0.185127	1.0992	0.271682	0.483282
YDL080C	636.469	0.290954	0.141022	2.06318	0.0390957	0.158883
YDL079C	44.0806	0.504524	0.333212	1.51412	0.129995	0.322324
YDL078C	498.535	0.351648	0.183231	1.91916	0.0549647	0.195804
YDL077C	555.162	0.0242208	0.156408	0.154856	0.876935	0.931926
YDL076C	381.707	0.0112881	0.169814	0.066473	0.947001	0.971276
YDL075W	1602.28	-0.0225182	0.171645	-0.13119	0.895625	0.943592
YDL074C	1936.83	0.0855039	0.13616	0.627968	0.530025	0.705223
YDL073W	1214.73	0.0401807	0.146373	0.274508	0.783694	0.879983
YDL072C	889.783	-0.00448327	0.177529	-0.0252538	0.979853	0.988677
YDL071C	4.34676	0.121856	0.750764	0.16231	0.871062	0.92944
YDL070W	1250.94	-0.493062	0.153996	-3.20179	0.00136578	0.0151337
YDL069C	339.116	0.272294	0.168264	1.61826	0.105607	0.285105
YDL068W	7.42653	-0.356895	0.685593	-0.520564	0.60267	0.757564
YDL067C	654.325	0.622562	0.196848	3.16266	0.00156335	0.0166226
YDL066W	1365.46	0.502203	0.173191	2.8997	0.00373516	0.0322364
YDL065C	691.418	0.37136	0.161224	2.30337	0.0212578	0.107713
YDL064W	212.788	0.295096	0.193553	1.52463	0.127352	0.318362
YDL063C	1284.37	0.188424	0.14894	1.2651	0.205837	0.416911
YDL062W	0.73381	-1.8265	2.06364	-0.885085	0.376111	NA
YDL061C	816.47	0.0474402	0.186856	0.253887	0.799583	0.888262
YDL060W	1564.54	0.207251	0.144605	1.43321	0.151797	0.351731
YDL059C	287.17	-0.284817	0.184311	-1.54531	0.122272	0.310819
YDL058W	1260.04	0.148437	0.142173	1.04406	0.296459	0.508826
YDL057W	108.224	0.333319	0.232274	1.43503	0.15128	0.351206
YDL056W	820.953	0.132496	0.155474	0.852206	0.3941	0.598073
YDL055C	6574.48	-0.569689	0.154515	-3.68696	0.000226948	0.00338789
YDL054C	550.518	0.462303	0.174729	2.64582	0.00814923	0.0565944
YDL053C	560.225	0.167766	0.161486	1.03889	0.298856	0.511164
YDL052C	846.827	0.280012	0.173807	1.61105	0.107168	0.287867
YDL051W	890.125	0.31463	0.156748	2.00724	0.0447238	0.173782
YDL050C	2.99432	0.981212	0.847804	1.15736	0.247127	0.458484
YDL049C	134.798	1.71728	0.199356	8.61413	7.04773e-18	1.25408e-15
YDL048C	487.583	1.48602	0.266009	5.58635	2.31885e-08	1.03155e-06
YDL047W	831.887	0.263015	0.145903	1.80267	0.07144	0.227303
YDL046W	656.72	0.119932	0.171489	0.699357	0.484329	0.672157
YDL045W-A	396.507	0.197037	0.190133	1.03631	0.300059	0.512089
YDL045C	501.019	0.418899	0.176722	2.37038	0.0177697	0.0953918
YDL044C	557.569	0.437697	0.164713	2.65733	0.00787627	0.0552213
YDL043C	477.14	0.204065	0.137089	1.48856	0.136603	0.330711
YDL042C	379.827	0.531718	0.163549	3.25113	0.00114948	0.0130967
YDL041W	3.24514	-1.30554	1.08542	-1.2028	0.229054	0.441582
YDL040C	1449.11	0.226509	0.140609	1.61092	0.107197	0.287867
YDL039C	1063.18	1.64256	0.220893	7.436	1.0378e-13	9.96616e-12
YDL037C	1014.17	1.60528	0.223376	7.18646	6.64927e-13	5.83015e-11
YDL036C	448.844	0.354809	0.15738	2.25447	0.0241668	0.117437
YDL035C	1014.34	0.446721	0.149246	2.99318	0.00276084	0.0256978
YDL034W	0.46223	0.0619103	2.59383	0.0238683	0.980958	NA
YDL032W	0.938357	-0.0336431	1.89846	-0.0177213	0.985861	NA
YDL031W	1787.52	0.266369	0.148903	1.78888	0.0736348	0.230564
YDL030W	551.016	0.369578	0.160748	2.29912	0.0214982	0.108567
YDL029W	1296.43	0.108904	0.168586	0.645987	0.518288	0.697355
YDL028C	709.019	0.326431	0.151638	2.1527	0.0313425	0.137899
YDL027C	412.958	0.391423	0.175164	2.23461	0.0254432	0.121015
YDL026W	4.08193	0.481395	0.946984	0.508345	0.611211	0.763675
YDL025C	2350.31	0.400255	0.146785	2.72681	0.0063949	0.0475242
YDL025W-A	2.02162	0.682765	1.18809	0.574673	0.565512	NA
YDL024C	77.8654	2.12663	0.266496	7.97997	1.46372e-15	1.88415e-13
YDL022C-A	0.948657	1.46851	1.90996	0.768869	0.441971	NA
YDL023C	0.966784	1.47487	1.7943	0.821977	0.41109	NA
YDL022W	2281.44	-0.244032	0.161778	-1.50844	0.131441	0.323078
YDL021W	83.2898	1.17091	0.296405	3.95037	7.80317e-05	0.00139826
YDL020C	5014.36	-0.160132	0.121878	-1.31387	0.18889	0.397545
YDL019C	930.57	-0.0245438	0.166922	-0.147038	0.883102	0.935795
YDL018C	288.768	0.0156609	0.204231	0.076682	0.938876	0.96721
YDL017W	570.671	0.421522	0.152293	2.76784	0.00564291	0.0438249
YDL016C	55.5799	0.0384933	0.259154	0.148534	0.881921	0.93509
YDL015C	1165.29	-0.194244	0.141221	-1.37546	0.16899	0.373544
YDL014W	1760.05	0.10949	0.155134	0.705777	0.480327	0.668648
YDL013W	716.682	0.264189	0.120302	2.19606	0.0280878	0.128943
YDL012C	264.633	0.124435	0.185647	0.670278	0.502681	0.68708
YDL011C	0.678411	0.454526	1.81084	0.251002	0.801812	NA
YDL010W	392.055	0.336217	0.173386	1.93912	0.0524862	0.19055
YDL009C	8.64425	-0.411817	0.523152	-0.787183	0.431175	0.63086
YDL008W	249.52	0.0291539	0.200409	0.145472	0.884338	0.936504
YDL007C-A	0.153108	0	5.87645	0	1	NA
YDL007W	2275.7	0.122207	0.166769	0.73279	0.463687	0.654723
YDL006W	515.509	0.19605	0.153372	1.27827	0.201155	0.412259
YDL005C	624.736	0.475188	0.157792	3.01148	0.0025998	0.0244236
YDL004W	876.864	0.869378	0.186156	4.67014	3.00988e-06	8.39159e-05
YDL003W	824.433	-0.243802	0.147464	-1.6533	0.0982698	0.273223
YDL002C	492.574	0.0767003	0.169535	0.452417	0.650969	0.791631
YDL001W	539.919	0.17618	0.152607	1.15447	0.248307	0.459968
YDR001C	1184.66	0.153224	0.162372	0.94366	0.345343	0.55536
YDR002W	1162.02	0.216515	0.179294	1.20759	0.227204	0.438883
YDR003W	708.606	0.0242452	0.155078	0.156342	0.875763	0.931336
YDR003W-A	166.379	-0.104316	0.173489	-0.601284	0.547651	0.717317
YDR004W	595.292	0.216096	0.14321	1.50895	0.131312	0.322943
YDR005C	638.056	0.0389079	0.153559	0.253375	0.799978	0.888307
YDR006C	1209.96	0.342427	0.189219	1.80968	0.0703447	0.225655
YDR007W	106.297	0.435114	0.214288	2.0305	0.0423053	0.168061
YDR008C	14.1923	0.634369	0.460156	1.3786	0.168019	0.37276
YDR009W	91.6855	0.897868	0.218508	4.10908	3.97242e-05	0.000782838
YDR010C	1.0044	1.43166	1.85272	0.772731	0.439682	NA
YDR011W	17775	-0.830554	0.130646	-6.35727	2.05371e-10	1.25504e-08
YDR012W	1742.72	0.186318	0.163484	1.13967	0.254422	0.465735
YDR013W	248.988	0.288018	0.201292	1.43085	0.152474	0.352355
YDR014W	383.26	0.469536	0.149182	3.1474	0.00164727	0.0172002
YDR014W-A	7.23242	1.545	0.927605	1.66558	0.0957964	0.269441
YDR015C	0.695751	-0.784342	2.03835	-0.384793	0.700391	NA
YDR016C	144.736	0.291524	0.241277	1.20825	0.22695	0.438533
YDR017C	861.716	0.438038	0.164614	2.66101	0.00779071	0.0548705
YDR018C	31.8574	0.422735	0.388426	1.08833	0.27645	0.488207
YDR019C	175.08	0.472371	0.205023	2.30399	0.0212233	0.10764
YDR020C	325.935	0.28019	0.156667	1.78845	0.0737042	0.230564
YDR021W	470.229	0.252029	0.16678	1.51114	0.130752	0.322338
YDR022C	96.6859	0.435522	0.247936	1.75659	0.0789878	0.24026
YDR023W	2507.54	0.079261	0.14907	0.531703	0.594932	0.751952
YDR024W	10.2262	-0.0691233	0.496901	-0.139109	0.889364	0.939852
YDR025W	1394.85	0.0523973	0.169189	0.309696	0.756792	0.863382
YDR026C	716.838	0.231599	0.156703	1.47795	0.139421	0.334617
YDR027C	1005.09	-0.0584898	0.147963	-0.395301	0.692621	0.821799
YDR028C	1707.91	0.241914	0.172362	1.40352	0.160462	0.363322
YDR029W	0.906252	0.626336	1.87787	0.333536	0.73873	NA
YDR030C	242.685	0.519787	0.182471	2.8486	0.00439126	0.036431
YDR031W	159.665	0.180766	0.247628	0.729988	0.465398	0.655413
YDR032C	850.193	0.0583141	0.232186	0.251152	0.801696	0.889304
YDR033W	3314.05	-0.253024	0.213283	-1.18633	0.235491	0.448246
YDR034C	1188.44	0.0990504	0.146026	0.678307	0.497577	0.683082
YDR034C-D	68.2929	0.0810366	0.26808	0.302285	0.762435	0.866078
YDR034C-C	0	NA	NA	NA	NA	NA
YDR034C-A	0.890552	-2.44688	1.89124	-1.2938	0.195735	NA
YDR034W-B	8.47727	1.42311	0.914824	1.55561	0.119802	0.306729
YDR035W	2167.25	-0.0283941	0.157139	-0.180694	0.856607	0.919857
YDR037W	5794.2	-0.0868627	0.146079	-0.59463	0.552091	0.720792
YDR038C	51.1223	0.2151	0.264475	0.813309	0.416041	0.617832
YDR039C	0.0741517	-0.899864	7.06756	-0.127323	0.898685	NA
YDR040C	85.9776	0.65172	0.251228	2.59414	0.00948278	0.0632534
YDR041W	673.77	0.181367	0.195734	0.926601	0.354134	0.562782
YDR042C	87.1197	0.381019	0.248548	1.53298	0.125281	0.315212
YDR043C	334.808	-0.204533	0.151918	-1.34634	0.178193	0.385161
YDR044W	270.103	0.68164	0.177515	3.83989	0.000123089	0.0020123
YDR045C	326.001	0.40206	0.193266	2.08035	0.0374934	0.155154
YDR046C	3149.11	-0.681526	0.125402	-5.43471	5.48854e-08	2.27436e-06
YDR047W	797.876	0.169715	0.146053	1.16201	0.24523	0.457068
YDR048C	1.8687	0.644089	1.49574	0.430615	0.666749	NA
YDR049W	860.18	0.354077	0.142274	2.48869	0.0128215	0.0767263
YDR050C	5917.15	-0.705263	0.188836	-3.7348	0.000187866	0.00287744
YDR051C	803.558	0.314148	0.175255	1.79252	0.07305	0.230064
YDR052C	762.609	0.447303	0.154377	2.89747	0.0037619	0.0323748
YDR053W	1.18004	3.3419	1.77665	1.88102	0.0599693	NA
YDR054C	1749.4	0.126972	0.142226	0.892752	0.37199	0.577525
YDR055W	2152.31	0.14032	0.146297	0.959146	0.337485	0.54681
YDR056C	514.003	0.106659	0.184906	0.57683	0.564055	0.730295
YDR057W	643.043	0.148863	0.172491	0.863016	0.388129	0.592771
YDR058C	195.753	0.373667	0.197409	1.89286	0.0583768	0.201086
YDR059C	262.875	0.201905	0.203924	0.990098	0.322126	0.532673
YDR060W	2713.51	0.255032	0.148612	1.7161	0.086144	0.253982
YDR061W	1084.28	0.452366	0.155211	2.91452	0.0035624	0.0313264
YDR062W	1254.49	0.0134684	0.158341	0.0850591	0.932214	0.964085
YDR063W	284.847	0.030093	0.189923	0.158448	0.874104	0.930555
YDR064W	2896.54	0.230347	0.167395	1.37607	0.168799	0.373544
YDR065W	333.159	0.398735	0.154014	2.58895	0.00962685	0.0638955
YDR066C	133.672	0.06793	0.203837	0.333256	0.738941	0.853492
YDR067C	389.016	0.105077	0.157772	0.666004	0.505409	0.687759
YDR068W	530.885	0.313168	0.171339	1.82777	0.0675842	0.220899
YDR069C	1072.72	0.0665637	0.134057	0.496534	0.619518	0.770576
YDR070C	50.5563	0.222868	0.294186	0.757573	0.448706	0.643446
YDR071C	1426.06	-0.107359	0.161657	-0.664116	0.506616	0.688878
YDR072C	1100.39	0.126343	0.139191	0.907698	0.364038	0.57206
YDR073W	194.538	-0.882692	0.196463	-4.49292	7.0252e-06	0.000182414
YDR074W	1663.72	0.117556	0.174065	0.675353	0.499451	0.68426
YDR075W	811.525	0.362713	0.143631	2.52532	0.0115594	0.0725461
YDR076W	149.443	0.787428	0.190736	4.12837	3.6534e-05	0.00073189
YDR077W	4510.54	-0.246739	0.185129	-1.3328	0.182598	0.39119
YDR078C	141.673	0.240187	0.236707	1.01471	0.310246	0.521386
YDR079W	235.162	0.362826	0.202966	1.78762	0.0738369	0.230731
YDR079C-A	74.5366	0.39888	0.275455	1.44808	0.147596	0.346663
YDR080W	585.901	0.176038	0.149023	1.18129	0.237489	0.449565
YDR081C	1058.8	0.194837	0.143929	1.3537	0.175831	0.382708
YDR082W	375.251	0.376608	0.153142	2.4592	0.0139246	0.0811738
YDR083W	783.277	0.0688208	0.177233	0.388307	0.697789	0.825296
YDR084C	278.222	0.452494	0.201647	2.244	0.0248327	0.119236
YDR085C	313.049	0.0636387	0.185902	0.342323	0.732108	0.849472
YDR086C	596.865	0.190904	0.186624	1.02293	0.30634	0.517329
YDR087C	862.48	0.097703	0.170766	0.572146	0.567223	0.732486
YDR088C	516.642	0.533924	0.157733	3.38498	0.000711826	0.00876593
YDR089W	273.999	-0.659907	0.163051	-4.04724	5.18254e-05	0.000979824
YDR090C	550.511	0.23583	0.14951	1.57736	0.114714	0.299494
YDR091C	2335.66	0.168178	0.150045	1.12085	0.262353	0.47366
YDR092W	327.683	0.0935257	0.18236	0.512865	0.608046	0.761474
YDR093W	1288.46	0.104637	0.15266	0.685429	0.493073	0.68014
YDR094W	0.0276864	1.02368	7.06756	0.144842	0.884835	NA
YDR095C	4.08527	0.568233	0.850141	0.668398	0.503879	0.68708
YDR096W	698.777	-0.0543739	0.182384	-0.298128	0.765605	0.868864
YDR097C	473.577	0.202984	0.148361	1.36818	0.171256	0.376079
YDR098C	566.625	0.233031	0.169493	1.37487	0.169173	0.373676
YDR098C-B	4.78583	-0.888379	0.855067	-1.03896	0.298824	0.511164
YDR098C-A	0	NA	NA	NA	NA	NA
YDR099W	2088.96	-0.0801565	0.154906	-0.517454	0.604839	0.759029
YDR101C	2126.11	0.214009	0.152408	1.40419	0.160263	0.363278
YDR102C	10.2932	0.50139	0.561637	0.892729	0.372002	0.577525
YDR103W	962.844	0.259134	0.151648	1.70879	0.0874906	0.25702
YDR104C	607.189	0.514418	0.139277	3.69347	0.00022121	0.0033209
YDR105C	522.324	0.0869183	0.166386	0.522389	0.6014	0.75691
YDR106W	33.5629	0.600158	0.333654	1.79874	0.0720594	0.228558
YDR107C	129.374	0.539229	0.208805	2.58246	0.00980998	0.0645113
YDR108W	557.842	0.369058	0.161963	2.27866	0.0226873	0.112877
YDR109C	421.613	0.235771	0.157648	1.49556	0.13477	0.328111
YDR110W	643.225	0.36056	0.139383	2.58684	0.00968614	0.0641853
YDR111C	471.067	0.416618	0.141172	2.95114	0.00316608	0.0285442
YDR112W	0.40549	2.05718	2.71034	0.759011	0.447846	NA
YDR113C	237.478	-0.00915222	0.171149	-0.0534753	0.957353	0.976068
YDR114C	2.23109	1.37218	1.08448	1.26529	0.205768	0.416911
YDR115W	421.032	0.0960012	0.210839	0.455329	0.648872	0.790057
YDR116C	719.409	0.233787	0.151097	1.54727	0.121799	0.310006
YDR117C	699.712	0.271243	0.172211	1.57506	0.115243	0.300268
YDR118W	396.221	0.0645632	0.157647	0.409542	0.682142	0.814799
YDR118W-A	2.01078	0.0921009	1.12355	0.0819733	0.934668	NA
YDR119W	1498.84	-0.152033	0.146391	-1.03854	0.299019	0.511164
YDR119W-A	15.3817	0.172239	0.670548	0.256863	0.797285	0.887119
YDR120C	929.37	0.24749	0.175195	1.41266	0.157757	0.359025
YDR121W	350	0.208464	0.17477	1.19279	0.232951	0.44579
YDR122W	654.098	0.119613	0.192229	0.622243	0.533782	0.707956
YDR123C	243.375	0.492861	0.155083	3.17805	0.0014827	0.0159899
YDR124W	47.8938	0.522614	0.26565	1.9673	0.0491486	0.184003
YDR125C	173.827	0.488011	0.184469	2.6455	0.00815708	0.0565944
YDR126W	224.775	0.629304	0.185228	3.39745	0.000680172	0.00843246
YDR127W	3850.31	0.0133155	0.146719	0.0907554	0.927687	0.961427
YDR128W	810.453	0.278791	0.168032	1.65915	0.0970859	0.271804
YDR129C	2403.63	0.129821	0.153636	0.844993	0.398115	0.601633
YDR130C	375.844	0.056385	0.175314	0.321624	0.747738	0.85792
YDR131C	375.98	0.327488	0.167275	1.95778	0.0502558	0.186269
YDR132C	3254.92	-0.799507	0.132187	-6.04829	1.46394e-09	8.05167e-08
YDR133C	560.318	-0.255169	0.252973	-1.00868	0.313128	0.523932
YDR135C	9468.72	-0.405191	0.143687	-2.81995	0.00480308	0.0390647
YDR136C	3.62053	1.21471	0.979333	1.24034	0.214849	0.425615
YDR137W	968.875	0.3857	0.136778	2.81989	0.00480399	0.0390647
YDR138W	758.967	0.157358	0.160949	0.977688	0.328229	0.538445
YDR139C	255.346	0.374395	0.208382	1.79668	0.0723866	0.2291
YDR140W	355.801	0.335153	0.198334	1.68984	0.0910589	0.262461
YDR141C	1188.21	0.165145	0.152148	1.08542	0.277734	0.48931
YDR142C	582.18	0.158519	0.144236	1.09903	0.271756	0.483282
YDR143C	812.005	0.0542081	0.143253	0.378408	0.705127	0.829804
YDR144C	827.803	0.36465	0.139343	2.61692	0.0088726	0.0602461
YDR145W	963.747	0.209226	0.159136	1.31477	0.188588	0.397545
YDR146C	568.553	0.202684	0.168531	1.20265	0.229112	0.441582
YDR147W	392.505	0.362074	0.167679	2.15933	0.030825	0.136596
YDR148C	786.504	0.725854	0.171087	4.24259	2.20953e-05	0.000480851
YDR149C	0.282867	0.696932	3.53306	0.19726	0.843624	NA
YDR150W	1222.5	0.18527	0.161383	1.14802	0.250962	0.462339
YDR151C	1986.93	-0.365549	0.129494	-2.8229	0.00475919	0.0388571
YDR152W	1232.35	0.0488161	0.152593	0.319909	0.749037	0.858603
YDR153C	1233.38	0.116578	0.153767	0.758149	0.448362	0.643446
YDR154C	36.0199	-1.27607	0.362166	-3.52343	0.000426006	0.00564268
YDR155C	1443.32	-0.781456	0.182918	-4.27216	1.93586e-05	0.000425889
YDR156W	207.227	0.14047	0.197014	0.712996	0.475848	0.664408
YDR157W	9.48771	0.20444	0.482001	0.42415	0.671457	0.807296
YDR158W	2519.43	-0.30912	0.172606	-1.7909	0.0733096	0.23043
YDR159W	1001.38	0.244604	0.161631	1.51334	0.130193	0.322338
YDR160W	510.759	0.0250086	0.166113	0.150552	0.880329	0.934221
YDR161W	709.737	0.200693	0.165658	1.21149	0.225707	0.437257
YDR162C	526.188	0.141914	0.152851	0.92845	0.353174	0.561995
YDR163W	210.377	0.581834	0.215936	2.69447	0.00705007	0.0509662
YDR164C	1007.18	0.116467	0.136455	0.853515	0.393374	0.598073
YDR165W	1077.05	0.181875	0.163666	1.11126	0.266457	0.477486
YDR167W	438.083	0.192012	0.155269	1.23664	0.216222	0.42667
YDR168W	1519.49	0.0919175	0.155313	0.591821	0.55397	0.722065
YDR169C	568.283	0.182737	0.176782	1.03369	0.301282	0.513164
YDR169C-A	5.95542	0.663851	0.65726	1.01003	0.312483	0.5234
YDR170C	1844.74	0.289097	0.159863	1.80841	0.0705429	0.225823
YDR170W-A	216.152	0.79387	0.18723	4.24007	2.23448e-05	0.000484538
YDR171W	4169.52	-1.9275	0.173186	-11.1297	8.99725e-29	4.18718e-26
YDR172W	3218.96	0.195372	0.152238	1.28334	0.199373	0.410554
YDR173C	171.342	0.0876088	0.239178	0.366292	0.714147	0.835381
YDR174W	1022.9	0.232375	0.163699	1.41953	0.155746	0.356891
YDR175C	780.454	0.117674	0.155171	0.758352	0.44824	0.643446
YDR176W	687.549	0.201277	0.163056	1.23441	0.217051	0.4276
YDR177W	734.245	-0.0316257	0.190905	-0.165662	0.868423	0.927278
YDR178W	426.257	0.938288	0.19423	4.8308	1.35984e-06	4.1135e-05
YDR179C	74.8785	0.470194	0.276972	1.69763	0.0895781	0.260301
YDR179W-A	253.55	0.304211	0.17125	1.77642	0.0756636	0.233434
YDR180W	588.326	0.331947	0.1748	1.89901	0.0575631	0.200609
YDR181C	629.918	0.23854	0.165915	1.43772	0.150513	0.350233
YDR182W	915.772	0.167056	0.141227	1.18289	0.236853	0.448923
YDR182W-A	14.416	-0.0258608	0.450392	-0.0574183	0.954212	0.974351
YDR183W	277.419	0.0721239	0.195095	0.369686	0.711616	0.834025
YDR183C-A	30.0258	-0.982222	0.43861	-2.2394	0.0251302	0.120188
YDR184C	882.743	0.106166	0.140405	0.756142	0.449564	0.643957
YDR185C	119.581	0.0920301	0.237197	0.38799	0.698023	0.825296
YDR186C	1441.55	0.435411	0.16282	2.67419	0.00749092	0.0534435
YDR187C	0.522622	0.68216	2.51795	0.270919	0.786453	NA
YDR188W	1727.98	0.141356	0.14302	0.988366	0.322973	0.53344
YDR189W	917.14	0.077719	0.154915	0.501688	0.615887	0.767341
YDR190C	2186.77	0.114994	0.146366	0.78566	0.432067	0.631369
YDR191W	258.668	0.533169	0.158971	3.35388	0.000796883	0.00964228
YDR192C	305.701	0.342836	0.173934	1.97107	0.0487163	0.183234
YDR193W	0.523224	-0.899884	2.39027	-0.376478	0.706562	NA
YDR194C	2939.28	0.169461	0.14655	1.15633	0.247546	0.459121
YDR194W-A	0.400729	0.0619103	3.10765	0.0199219	0.984106	NA
YDR195W	547.316	0.0734232	0.170549	0.430511	0.666824	0.803323
YDR196C	328.603	0.246459	0.198913	1.23903	0.215335	0.42614
YDR197W	476.614	0.0123464	0.1758	0.0702296	0.944011	0.969655
YDR198C	494.777	0.355674	0.152659	2.32985	0.0198139	0.102286
YDR199W	1.39949	0.90476	1.78609	0.506559	0.612464	NA
YDR200C	619.529	0.201216	0.135097	1.48941	0.136379	0.330698
YDR201W	157.402	0.271842	0.232407	1.16968	0.24213	0.454567
YDR202C	436.043	0.0600483	0.152129	0.394718	0.693051	0.821987
YDR203W	1.42005	2.12291	1.73173	1.22589	0.22024	NA
YDR204W	274.692	0.0708692	0.200902	0.352754	0.724273	0.843381
YDR205W	638.253	0.207099	0.13269	1.56078	0.118576	0.30475
YDR206W	910.468	-0.015404	0.165693	-0.0929673	0.92593	0.96087
YDR207C	187.994	0.370834	0.198892	1.8645	0.0622509	0.209932
YDR208W	1194.56	0.325261	0.170773	1.90464	0.0568272	0.199307
YDR209C	0.775789	-0.777762	1.8215	-0.426989	0.669387	NA
YDR210W	291.106	-0.130707	0.165005	-0.792137	0.428281	0.628297
YDR210W-B	31.782	0.440795	0.363313	1.21327	0.225028	0.436352
YDR210W-A	0	NA	NA	NA	NA	NA
YDR210C-D	74.6139	0.151138	0.263277	0.574065	0.565923	0.731501
YDR210C-C	0	NA	NA	NA	NA	NA
YDR211W	1766.66	0.238044	0.156743	1.51868	0.128842	0.320253
YDR212W	1737.09	0.150205	0.174387	0.861333	0.389055	0.59364
YDR213W	227.621	0.406399	0.163451	2.48637	0.0129054	0.0770764
YDR214W	2128.44	-0.76997	0.143709	-5.35785	8.42193e-08	3.33024e-06
YDR215C	1.21494	2.32186	1.65937	1.39925	0.16174	NA
YDR216W	1524.37	0.0121295	0.158658	0.0764507	0.939061	0.96721
YDR217C	901.789	0.422886	0.156796	2.69705	0.00699574	0.0508094
YDR218C	14.5471	0.179487	0.46125	0.389132	0.697178	0.825103
YDR219C	637.523	0.178116	0.150484	1.18362	0.236563	0.448654
YDR220C	56.2161	0.189348	0.252734	0.749197	0.453738	0.646971
YDR221W	730.15	0.240843	0.165703	1.45346	0.146095	0.344796
YDR222W	543.554	-0.0738699	0.154438	-0.478315	0.632426	0.779103
YDR223W	68.7544	0.416375	0.204559	2.03547	0.0418033	0.166937
YDR224C	1923.26	-0.122595	0.222224	-0.551676	0.581171	0.741353
YDR225W	1885.33	-0.336097	0.248287	-1.35366	0.175845	0.382708
YDR226W	1284.88	0.00913448	0.176712	0.0516913	0.958775	0.976738
YDR227W	735.529	0.210451	0.185711	1.13321	0.257125	0.468609
YDR228C	468.283	0.0760076	0.14702	0.516988	0.605165	0.759128
YDR229W	658.088	0.092285	0.158573	0.581971	0.560586	0.727197
YDR230W	1.73921	-0.0831568	1.31462	-0.0632552	0.949563	NA
YDR231C	202.697	0.625389	0.213945	2.92314	0.00346524	0.0306501
YDR232W	788.708	0.671802	0.171239	3.92319	8.7385e-05	0.00154077
YDR233C	1604.32	-0.177238	0.152858	-1.1595	0.246253	0.45841
YDR234W	826.291	-0.112785	0.15716	-0.717645	0.472976	0.661314
YDR235W	760.487	-0.0534012	0.143276	-0.372716	0.70936	0.832356
YDR236C	225.49	0.232865	0.199239	1.16878	0.242494	0.45458
YDR237W	625.764	0.164708	0.174637	0.943147	0.345606	0.55536
YDR238C	2621.46	0.125577	0.15187	0.826874	0.408308	0.610244
YDR239C	311.844	0.356107	0.168477	2.11368	0.0345426	0.146444
YDR240C	388.111	0.218865	0.160203	1.36617	0.171885	0.377187
YDR241W	43.2946	0.0667882	0.307302	0.217337	0.827945	0.902698
YDR242W	341.4	0.255175	0.166098	1.53629	0.124467	0.314333
YDR243C	461.529	0.313536	0.144527	2.1694	0.0300526	0.134183
YDR244W	756.556	0.338244	0.151115	2.23832	0.0252004	0.120264
YDR245W	1596.24	0.0575254	0.149876	0.383821	0.701111	0.826685
YDR246W	269.526	0.291588	0.172257	1.69275	0.0905038	0.261985
YDR246W-A	15.286	0.605659	0.416439	1.45438	0.145842	0.344532
YDR247W	234.953	-0.566046	0.178654	-3.16839	0.00153284	0.0163525
YDR248C	240.747	-0.586955	0.201108	-2.91861	0.00351597	0.0310082
YDR249C	499.05	0.214814	0.142148	1.5112	0.130738	0.322338
YDR250C	3.24928	0.516076	1.01551	0.508193	0.611318	0.763675
YDR251W	1339.8	0.0166553	0.148041	0.112505	0.910423	0.950813
YDR252W	115.634	0.562733	0.205133	2.74326	0.0060833	0.0459475
YDR253C	222.039	-1.12805	0.208521	-5.40976	6.31083e-08	2.56245e-06
YDR254W	255.477	-0.235505	0.166796	-1.41193	0.157969	0.359156
YDR255C	404.259	0.241847	0.170945	1.41476	0.157138	0.358478
YDR256C	71.4973	-0.375889	0.211295	-1.77898	0.0752438	0.232814
YDR257C	819.854	0.159426	0.134128	1.18861	0.234592	0.447738
YDR258C	4602.31	-1.20937	0.158017	-7.65341	1.95725e-14	2.19284e-12
YDR259C	118.365	1.16027	0.22224	5.22076	1.78186e-07	6.69582e-06
YDR260C	247.313	0.284548	0.189476	1.50176	0.13316	0.32537
YDR261C	469.574	0.25531	0.152899	1.6698	0.094959	0.268101
YDR261W-B	165.466	-0.114191	0.291232	-0.392097	0.694987	0.823799
YDR261W-A	0	NA	NA	NA	NA	NA
YDR261C-D	35.5962	-0.205908	0.364269	-0.565265	0.571893	0.735971
YDR261C-C	0	NA	NA	NA	NA	NA
YDR262W	657.688	0.316549	0.152326	2.0781	0.0377003	0.155539
YDR263C	103.662	0.153243	0.201232	0.761523	0.446345	0.641574
YDR264C	2334.69	0.10192	0.128259	0.794645	0.42682	0.627219
YDR265W	375.497	-0.117435	0.169657	-0.692195	0.488815	0.676075
YDR266C	977.491	0.109896	0.15672	0.701222	0.483164	0.67137
YDR267C	762.209	0.0801413	0.162753	0.492412	0.622428	0.773243
YDR268W	260.722	0.247733	0.206923	1.19722	0.231221	0.444175
YDR269C	0.276315	-0.887079	3.53302	-0.251083	0.80175	NA
YDR270W	1093.11	-0.100569	0.142334	-0.706568	0.479835	0.668279
YDR271C	5.96049	1.14643	1.00166	1.14453	0.252405	0.463646
YDR272W	620.282	0.144363	0.187889	0.768345	0.442282	0.639392
YDR273W	54.3874	0.306117	0.24336	1.25788	0.208436	0.419899
YDR274C	0.295812	-1.53345	3.21212	-0.477395	0.633081	NA
YDR275W	311.709	0.239973	0.174453	1.37557	0.168954	0.373544
YDR276C	927.861	-0.244095	0.200135	-1.21965	0.222596	0.433279
YDR277C	294.402	-0.431912	0.197157	-2.1907	0.0284736	0.130208
YDR278C	2.65868	-1.18297	0.966273	-1.22426	0.220855	0.432139
YDR279W	320.261	0.321494	0.177444	1.8118	0.0700166	0.225065
YDR280W	1166.44	-0.0595301	0.154311	-0.385781	0.699659	0.825939
YDR281C	33.376	-1.61235	0.360375	-4.47409	7.67363e-06	0.000195888
YDR282C	324.608	0.494497	0.171697	2.88005	0.00397608	0.0338706
YDR283C	1002.44	0.119988	0.155273	0.772751	0.43967	0.63775
YDR284C	513.426	-0.0996064	0.180853	-0.550758	0.5818	0.74181
YDR285W	214.018	0.08451	0.188132	0.449206	0.653283	0.79316
YDR286C	106.165	-0.146808	0.26177	-0.560831	0.574913	0.737693
YDR287W	204.912	-0.00176828	0.196409	-0.00900307	0.992817	0.995944
YDR288W	463.982	0.164575	0.171454	0.959879	0.337116	0.546489
YDR289C	603.985	0.236566	0.152688	1.54934	0.1213	0.309285
YDR290W	0.202171	-0.899875	4.88659	-0.184152	0.853894	NA
YDR291W	800.24	0.384211	0.148947	2.57951	0.00989397	0.0649929
YDR292C	1172.83	0.0499242	0.150816	0.331027	0.740624	0.854132
YDR294C	1113.74	0.286279	0.159247	1.7977	0.0722245	0.228894
YDR295C	516.884	0.16152	0.175941	0.918031	0.358603	0.566727
YDR296W	499.488	0.251701	0.176799	1.42365	0.154547	0.354708
YDR297W	818.29	0.0541024	0.132681	0.407763	0.683448	0.815876
YDR298C	1279.06	0.699281	0.16949	4.1258	3.69455e-05	0.000737691
YDR299W	1222.2	0.385532	0.152991	2.51997	0.0117365	0.073051
YDR300C	1214.81	0.0532227	0.155308	0.34269	0.731831	0.849472
YDR301W	1160.11	0.1366	0.133222	1.02535	0.305196	0.516341
YDR302W	536.118	-0.0836995	0.186931	-0.447756	0.654329	0.794121
YDR303C	771.337	0.0282859	0.176358	0.160389	0.872575	0.930234
YDR304C	726.633	0.191157	0.186408	1.02548	0.305138	0.516341
YDR305C	292.464	0.226238	0.201836	1.1209	0.262331	0.47366
YDR306C	765.059	0.103886	0.155726	0.667104	0.504706	0.687618
YDR307W	567.101	0.158652	0.178841	0.887112	0.375019	0.581015
YDR308C	397.388	0.171277	0.177916	0.962683	0.335707	0.545488
YDR309C	745.55	0.668196	0.163253	4.093	4.25833e-05	0.000835816
YDR310C	738.836	0.0330016	0.177569	0.185852	0.852561	0.918334
YDR311W	989.872	0.138982	0.136894	1.01525	0.309986	0.521094
YDR312W	805.36	0.13334	0.156984	0.84939	0.395664	0.599191
YDR313C	600.633	-0.105247	0.150665	-0.698551	0.484833	0.672223
YDR314C	543.92	0.23707	0.156965	1.51034	0.130957	0.322462
YDR315C	124.396	0.178845	0.225829	0.79195	0.42839	0.628305
YDR316W	750.553	0.393566	0.172847	2.27696	0.0227885	0.113287
YDR316W-B	2.87024	-1.27242	1.39255	-0.913735	0.360856	0.569231
YDR316W-A	0	NA	NA	NA	NA	NA
YDR317W	162.15	0.144183	0.22483	0.641298	0.521329	0.697797
YDR318W	328.062	0.182856	0.175939	1.03931	0.29866	0.511144
YDR319C	420.194	-0.124966	0.161804	-0.77233	0.439919	0.63775
YDR320C	462.16	0.460888	0.172611	2.6701	0.0075829	0.053909
YDR320C-A	147.869	-0.00779996	0.229314	-0.0340144	0.972866	0.984254
YDR320W-B	8.36371	1.09584	0.573689	1.91016	0.0561123	0.197583
YDR321W	553.187	0.347246	0.161608	2.14869	0.0316589	0.138794
YDR322W	862.197	0.140696	0.151871	0.926421	0.354227	0.562782
YDR322C-A	480.752	0.747001	0.194568	3.83927	0.000123399	0.0020123
YDR323C	226.874	0.757967	0.174686	4.33903	1.43115e-05	0.000335599
YDR324C	1887.71	0.2168	0.152244	1.42403	0.154438	0.354593
YDR325W	696.544	0.303424	0.159505	1.90229	0.0571338	0.199844
YDR326C	1358.06	0.198218	0.16786	1.18085	0.237661	0.449608
YDR327W	1.68347	-0.433422	1.38388	-0.313194	0.754133	NA
YDR328C	562.969	0.161316	0.174246	0.925796	0.354552	0.56315
YDR329C	790.243	0.134007	0.17063	0.785365	0.432239	0.631369
YDR330W	510.099	0.0665755	0.170478	0.390522	0.696151	0.824371
YDR331W	832.037	0.0484001	0.159497	0.303455	0.761544	0.865716
YDR332W	474.38	0.22731	0.168489	1.34911	0.177302	0.384566
YDR333C	1533.59	0.0578912	0.140078	0.413278	0.679403	0.812812
YDR334W	1117.03	0.0965118	0.173552	0.556097	0.578144	0.73933
YDR335W	1785.08	-0.00311402	0.150946	-0.0206301	0.983541	0.990911
YDR336W	318.642	0.110585	0.181181	0.610353	0.541628	0.712203
YDR337W	857.426	0.0834291	0.158527	0.526278	0.598695	0.754496
YDR338C	716.616	0.0253593	0.149256	0.169904	0.865085	0.925839
YDR339C	830.821	-0.131361	0.163399	-0.80393	0.421437	0.622181
YDR340W	1.63537	1.95427	1.40209	1.39383	0.163369	NA
YDR341C	3313.55	0.00699608	0.150477	0.0464927	0.962918	0.978115
YDR342C	56.4646	1.19204	0.369885	3.22273	0.00126977	0.0142261
YDR343C	39.9142	2.10894	0.388264	5.43171	5.58153e-08	2.29716e-06
YDR344C	42.1783	-0.394455	0.287375	-1.37262	0.169871	0.374534
YDR345C	10571.4	-0.333765	0.156282	-2.13565	0.0327079	0.141345
YDR346C	2048.09	0.218442	0.150445	1.45197	0.146509	0.345028
YDR347W	777.965	0.0883206	0.165596	0.533349	0.593792	0.751242
YDR348C	943.882	0.176067	0.144121	1.22166	0.221836	0.432658
YDR349C	1241.6	0.256469	0.135413	1.89398	0.0582278	0.200957
YDR350C	842.092	0.186698	0.160539	1.16295	0.24485	0.456599
YDR352W	792.597	0.221217	0.149565	1.47906	0.139123	0.334404
YDR353W	5872.18	-0.8586	0.139062	-6.17423	6.64885e-10	3.79486e-08
YDR354W	1550.12	0.234172	0.165995	1.41072	0.158328	0.359787
YDR354C-A	0.322029	0.713526	3.02623	0.235781	0.813603	NA
YDR355C	0.0942592	-0.899864	7.06756	-0.127323	0.898685	NA
YDR356W	510.011	0.164395	0.174244	0.943474	0.345438	0.55536
YDR357C	134.661	0.154067	0.224398	0.686579	0.492348	0.679604
YDR358W	579.476	0.105751	0.180591	0.585583	0.558156	0.725255
YDR359C	339.44	0.391289	0.184877	2.11648	0.0343042	0.146361
YDR360W	0.497755	0	2.59285	0	1	NA
YDR361C	676.289	0.144922	0.172594	0.839668	0.401095	0.60469
YDR362C	416.514	0.27565	0.172617	1.59689	0.110289	0.292668
YDR363W	478.829	0.264019	0.138815	1.90194	0.0571786	0.199844
[truncated: 4,693 more rows]

## Sheet: Med15-AID
Transcript.ID	baseMean	log2FoldChange	lfcSE	stat	pvalue	padj
YAL012W	1984.78	0.199055	0.153122	1.29997	0.193611	0.3159
YAL069W	0	NA	NA	NA	NA	NA
YAL068W-A	0	NA	NA	NA	NA	NA
YAL068C	2.36854	0.896505	0.979704	0.915077	0.360151	NA
YAL067W-A	0	NA	NA	NA	NA	NA
YAL067C	53.1666	0.715212	0.264079	2.70833	0.00676227	0.0663592
YAL066W	1.43961	1.20567	1.58125	0.76248	0.445773	NA
YAL065C	1.398	0.778608	1.61948	0.480776	0.630675	NA
YAL064W-B	50.3536	0.425697	0.264282	1.61077	0.107229	0.239635
YAL064C-A	9.6783	0.731074	0.489265	1.49423	0.135116	0.264757
YAL064W	3.25348	-0.0884721	0.831509	-0.106399	0.915265	NA
YAL063C-A	17.6973	0.615945	0.407182	1.5127	0.130355	0.260473
YAL063C	41.7611	0.290437	0.264322	1.0988	0.271856	0.38441
YAL062W	68.6119	0.708	0.245982	2.87827	0.00399869	0.0490433
YAL061W	129.852	-0.558872	0.162288	-3.44371	0.000573791	0.0129753
YAL060W	799.253	0.0079257	0.139319	0.0568887	0.954634	0.965562
YAL059C-A	3.3742	-0.0942946	0.881598	-0.106959	0.914822	NA
YAL059W	435.21	0.16793	0.179448	0.935817	0.349367	0.450342
YAL058W	334.395	0.280605	0.163435	1.71691	0.085995	0.217866
YAL056C-A	2.08361	2.51277	1.36349	1.8429	0.0653441	NA
YAL056W	986.847	0.225518	0.127912	1.76307	0.0778894	0.209063
YAL055W	155.773	0.27151	0.176258	1.54041	0.12346	0.255424
YAL054C	95.7938	0.313098	0.219397	1.42708	0.153557	0.283102
YAL053W	2037.82	-0.0189359	0.139622	-0.135622	0.89212	0.914715
YAL051W	608.014	0.272033	0.134069	2.02905	0.0424527	0.16409
YAL049C	440.479	0.293471	0.144336	2.03325	0.0420269	0.163323
YAL048C	461.875	0.226054	0.149592	1.51114	0.130754	0.260473
YAL047W-A	1.74715	0.155814	1.26071	0.123592	0.901638	NA
YAL047C	254.78	0.295019	0.156821	1.88125	0.0599385	0.186672
YAL046C	137.341	0.30318	0.187594	1.61615	0.106061	0.238072
YAL045C	0.715942	-0.626657	2.1091	-0.29712	0.766375	NA
YAL044W-A	131.174	0.145059	0.207944	0.697588	0.485435	0.569439
YAL044C	171.067	-0.268543	0.194251	-1.38245	0.166833	0.293377
YAL043C	954.173	0.302312	0.134249	2.25188	0.0243301	0.12723
YAL042C-A	2.09256	-0.9119	1.11943	-0.814609	0.415296	NA
YAL042W	1383.17	0.461453	0.209639	2.20117	0.0277237	0.133967
YAL041W	996.172	0.171357	0.135287	1.26662	0.205292	0.325599
YAL040C	1149.57	-0.060224	0.146407	-0.411345	0.68082	0.738798
YAL039C	621.384	0.315053	0.207012	1.52191	0.128032	0.257711
YAL038W	19376.1	-1.08633	0.15377	-7.06459	1.61089e-12	2.27449e-10
YAL037C-B	5.62834	-0.959273	0.749984	-1.27906	0.200877	NA
YAL037C-A	0.474682	2.12316	2.45227	0.865795	0.386603	NA
YAL037W	77.6427	0.0928252	0.247208	0.375495	0.707293	0.762868
YAL036C	1283.19	0.220148	0.158272	1.39095	0.164242	0.290597
YAL035W	3674.26	0.193605	0.147754	1.31032	0.190087	0.312706
YAL034C-B	0.543719	0.278312	2.13316	0.130469	0.896195	NA
YAL034W-A	233.731	0.145921	0.163525	0.892345	0.372208	0.472628
YAL034C	252.86	0.195645	0.145522	1.34444	0.178808	0.303037
YAL033W	154.939	0.0995332	0.179631	0.554097	0.579513	0.653347
YAL032C	335.315	0.290584	0.151003	1.92436	0.0543095	0.180274
YAL031W-A	1.24546	2.43338	1.71472	1.41911	0.155866	NA
YAL031C	542.343	0.141932	0.136387	1.04066	0.298034	0.406836
YAL030W	217.451	0.130103	0.184546	0.704989	0.480817	0.565167
YAL029C	1693.08	0.264971	0.155821	1.70048	0.0890403	0.22113
YAL028W	164.992	0.724124	0.166211	4.35666	1.32065e-05	0.000574831
YAL027W	281.881	0.3369	0.138291	2.43616	0.0148439	0.0999203
YAL026C-A	6.17759	0.621949	0.668686	0.930105	0.352317	NA
YAL026C	1188.35	0.287821	0.15729	1.82987	0.0672691	0.195725
YAL025C	1167	0.269991	0.154923	1.74275	0.0813777	0.212639
YAL024C	560.404	0.1514	0.135301	1.11899	0.263146	0.376539
YAL023C	2071.93	0.159752	0.138127	1.15656	0.24745	0.362747
YAL022C	678.341	0.399831	0.156176	2.56013	0.0104633	0.0832146
YAL021C	1184.6	0.216471	0.154755	1.3988	0.161873	0.289761
YAL020C	161.948	0.482774	0.257244	1.87672	0.0605568	0.187056
YAL019W-A	5.45863	0.766902	0.762382	1.00593	0.31445	NA
YAL019W	1224.56	0.239238	0.145851	1.64028	0.100946	0.233006
YAL018C	6.55388	0.639527	0.787986	0.811597	0.417023	NA
YAL017W	999.469	0.265487	0.142766	1.8596	0.0629427	0.190175
YAL016C-B	0.232689	0.317786	3.74511	0.0848535	0.932378	NA
YAL016C-A	3.67512	0.578912	1.10975	0.521659	0.601908	NA
YAL016W	2191.89	0.113091	0.144244	0.784031	0.433022	0.52388
YAL015C	510.351	0.33836	0.146319	2.31249	0.0207509	0.117871
YAL014C	484.637	0.275056	0.143077	1.92243	0.0545515	0.18056
YAL013W	672.968	0.411663	0.158903	2.59066	0.00957908	0.0799039
YAL011W	319.588	0.324762	0.164376	1.97573	0.0481853	0.172828
YAL010C	393.654	0.238544	0.141007	1.69172	0.0907001	0.222461
YAL009W	308.191	0.276357	0.154121	1.79312	0.0729539	0.203141
YAL008W	208.838	0.470251	0.170477	2.75844	0.00580777	0.0625151
YAL007C	898.517	0.137541	0.148297	0.927471	0.353682	0.453782
YAL005C	6745.98	-0.187488	0.153696	-1.21986	0.222517	0.341142
YAL004W	1.71969	2.11106	1.56071	1.35262	0.176176	NA
YAL003W	6600.2	-0.27289	0.146823	-1.85864	0.0630786	0.190288
YAL002W	627.772	0.297411	0.131242	2.26612	0.0234442	0.124627
YAL001C	855.16	0.272636	0.142312	1.91577	0.055395	0.181745
YAR002W	1306.31	0.273201	0.134373	2.03316	0.0420368	0.163323
YAR002C-A	937.129	0.186926	0.157406	1.18754	0.235013	0.351773
YAR003W	502.989	0.214474	0.147408	1.45497	0.145678	0.275238
YAR007C	1119.46	0.262499	0.137733	1.90585	0.05667	0.182863
YAR008W	252.483	0.345436	0.152117	2.27086	0.0231556	0.124289
YAR009C	100.623	-0.66625	0.343336	-1.94052	0.0523167	0.177631
YAR010C	6.56751	-0.895202	0.751675	-1.19094	0.233676	NA
YAR014C	1219.82	0.208438	0.141544	1.4726	0.14086	0.27091
YAR015W	532.061	0.016318	0.168324	0.0969438	0.922771	0.939817
YAR018C	459.736	0.234327	0.143324	1.63495	0.102061	0.234485
YAR019C	390.14	0.306148	0.125628	2.43695	0.0148118	0.0998201
YAR019W-A	8.20505	0.276313	0.557004	0.49607	0.619845	0.687279
YAR020C	7.73863	0.00325798	0.540382	0.00602903	0.99519	0.99864
YAR023C	54.5729	0.329595	0.236396	1.39425	0.163242	0.290415
YAR027W	599.201	0.309534	0.150785	2.05282	0.0400902	0.160833
YAR028W	256.252	0.353309	0.157041	2.24979	0.0244625	0.127236
YAR029W	25.2024	0.640552	0.351611	1.82176	0.0684914	0.19687
YAR030C	9.69032	0.0833515	0.503459	0.165558	0.868505	0.895259
YAR031W	67.636	0.301824	0.20793	1.45157	0.146622	0.275918
YAR033W	97.9463	0.3456	0.205153	1.6846	0.0920663	0.2237
YAR035W	14.5495	0.41356	0.432135	0.957015	0.33856	0.440583
YAR035C-A	0.211708	1.17759	3.92559	0.299977	0.764195	NA
YAR042W	1285.03	0.268373	0.142661	1.8812	0.0599453	0.186672
YAR047C	0	NA	NA	NA	NA	NA
YAR050W	34.0964	0.803669	0.298025	2.69665	0.00700405	0.0669358
YAR053W	2.06459	1.73413	1.10645	1.56729	0.117047	NA
YAR060C	0	NA	NA	NA	NA	NA
YAR064W	0.856885	1.24244	2.79651	0.444282	0.656839	NA
YAR066W	0	NA	NA	NA	NA	NA
YAR068W	0.299613	2.66205	3.15568	0.843575	0.398907	NA
YAR069C	0	NA	NA	NA	NA	NA
YAR070C	0.486873	-1.23227	2.25381	-0.54675	0.584551	NA
YAR071W	15.0193	0.0262064	0.466586	0.0561663	0.955209	0.965719
YAR073W	17.6936	-0.00968482	0.417126	-0.023218	0.981476	0.988305
YAR075W	2.97295	0.515975	1.14213	0.451767	0.651437	NA
Q0010	3.68521	0	1.75227	0	1	NA
Q0017	0	NA	NA	NA	NA	NA
Q0032	0.617008	0	2.23126	0	1	NA
Q0045	51.3887	0	1.67873	0	1	1
Q0070	2.84997	0	1.81347	0	1	NA
Q0065	33.6929	0	1.67761	0	1	1
Q0060	57.3801	0	1.67561	0	1	1
Q0055	677.76	0	1.67861	0	1	1
Q0050	1419.53	0.2158	1.67517	0.128823	0.897498	0.918602
Q0075	15.0672	0	1.69006	0	1	1
Q0080	0.0634511	0	6.00631	0	1	NA
Q0085	17.521	0	1.69246	0	1	1
Q0092	0.167951	0	6.00631	0	1	NA
Q0105	50.0347	-0.403859	0.241914	-1.66943	0.0950313	0.227048
Q0120	130.362	-0.153581	0.29824	-0.514958	0.606582	0.67659
Q0115	4.86746	0.35209	0.601871	0.584992	0.558553	NA
Q0110	64.5873	-0.378527	0.223273	-1.69535	0.0900087	0.222171
Q0130	423.976	-0.12508	0.169822	-0.736536	0.461405	0.549264
Q0140	11.6678	-0.108982	0.393505	-0.276952	0.781817	0.822449
Q0142	5.84115	-0.510888	0.532982	-0.958547	0.337787	NA
Q0143	4.21309	-0.0440417	0.626478	-0.0703005	0.943955	NA
Q0144	0	NA	NA	NA	NA	NA
Q0160	265.389	0	1.67473	0	1	1
Q0182	11.4534	0	1.70294	0	1	1
Q0250	70.6804	0	1.67434	0	1	1
Q0255	5.1644	0	1.73624	0	1	NA
Q0275	82.7394	0	1.67323	0	1	1
Q0297	10.1505	0	1.70888	0	1	1
YER054C	99.5428	0.655201	0.182134	3.59736	0.000321461	0.00830044
YER114C	745.242	0.142312	0.141748	1.00398	0.31539	0.421759
YER169W	498.629	0.263636	0.132897	1.98375	0.0472833	0.171806
YEL077C	116.171	0.44354	0.175151	2.53232	0.0113309	0.0862094
YEL077W-A	1.22464	0.608132	1.39166	0.436983	0.662124	NA
YEL076C-A	0.0541761	1.17758	6.00631	0.196056	0.844566	NA
YEL076C	0.0538903	-0.745983	6.00631	-0.1242	0.901157	NA
YEL075W-A	0.108241	0	5.98429	0	1	NA
YEL075C	3.6035	1.21387	0.817859	1.4842	0.137755	NA
YEL074W	8.38305	0.438361	0.591372	0.74126	0.458536	0.546523
YEL073C	54.7153	-0.0154421	0.251964	-0.0612869	0.951131	0.963109
YEL072W	141.91	0.194763	0.200065	0.9735	0.330305	0.433956
YEL071W	4433.59	0.15646	0.138551	1.12926	0.258787	0.372944
YEL070W	12.6155	0.116597	0.41981	0.277738	0.781214	0.822114
YEL069C	1.67961	0.809003	1.52329	0.531089	0.595357	NA
YEL068C	76.2445	0.330381	0.211399	1.56283	0.118092	0.249957
YEL067C	35.857	0.931	0.270734	3.4388	0.000584305	0.0130932
YEL066W	137.119	0.454749	0.204222	2.22674	0.0259645	0.130631
YEL065W	1430.04	0.0997508	0.150525	0.662685	0.507532	0.588209
YEL064C	359.744	0.315059	0.153679	2.05011	0.0403537	0.161666
YEL063C	891.235	0.108215	0.128935	0.839303	0.401299	0.497883
YEL062W	383.91	0.299252	0.130072	2.30066	0.0214107	0.119294
YEL061C	579.552	0.0354818	0.139956	0.253521	0.799865	0.838085
YEL060C	1936.29	0.00626103	0.144058	0.0434617	0.965333	0.974763
YEL059C-A	75.1087	0.228472	0.227243	1.0054	0.314702	0.421315
YEL059W	5.09533	0.604375	0.690629	0.875108	0.381515	NA
YEL058W	1693.02	0.179095	0.15583	1.1493	0.250433	0.365086
YEL057C	64.0598	0.766752	0.23149	3.31224	0.000925506	0.018475
YEL056W	804.243	0.142436	0.142476	0.999726	0.317443	0.42299
YEL055C	1581.31	0.202323	0.146903	1.37726	0.168433	0.294621
YEL054C	2364.3	-0.0210427	0.149791	-0.14048	0.88828	0.911424
YEL053W-A	3.18415	0.204525	1.16055	0.176232	0.860112	NA
YEL053C	882.746	0.231008	0.132774	1.73986	0.0818837	0.212758
YEL052W	721.749	0.266802	0.13629	1.9576	0.0502769	0.175584
YEL051W	1097.64	0.243261	0.142385	1.70847	0.0875491	0.219308
YEL050W-A	1.72139	1.00422	1.22674	0.81861	0.413009	NA
YEL050C	1067.69	0.134057	0.158096	0.847944	0.396469	0.494221
YEL049W	14.5998	0.285566	0.402684	0.709157	0.478227	0.563316
YEL048C	94.0014	0.499905	0.225995	2.21201	0.0269657	0.133021
YEL047C	1412.6	0.658238	0.139032	4.73443	2.1967e-06	0.000113542
YEL046C	5277.45	-0.752112	0.129369	-5.8137	6.11064e-09	5.0535e-07
YEL045C	35.2616	-0.731508	0.308348	-2.37234	0.0176757	0.109438
YEL044W	263.71	0.0596167	0.169295	0.352146	0.724729	0.777945
YEL043W	874.747	0.278213	0.133474	2.08439	0.0371246	0.155878
YEL042W	1229.58	0.18224	0.138306	1.31765	0.18762	0.310767
YEL041W	126.811	0.43622	0.172811	2.52426	0.0115942	0.0866047
YEL040W	4664.48	-0.50937	0.142995	-3.56216	0.000367813	0.00917789
YEL039C	278.791	0.412173	0.173544	2.37504	0.0175472	0.108992
YEL038W	252.875	0.179473	0.160155	1.12062	0.262449	0.375882
YEL037C	1511.12	0.336824	0.154397	2.18154	0.0291435	0.137611
YEL036C	1356.16	0.151314	0.144603	1.04641	0.295373	0.405284
YEL035C	1.62664	2.06939	1.7646	1.17273	0.240906	NA
YEL034C-A	10.4979	-0.516887	0.589034	-0.877515	0.380207	0.479316
YEL034W	8227.8	-1.18663	0.145641	-8.14759	3.71245e-16	9.34407e-14
YEL033W	564.262	-1.29976	0.168089	-7.73254	1.05423e-14	2.03431e-12
YEL032W	1252.21	0.389973	0.146795	2.65658	0.00789386	0.0718515
YEL032C-A	0.326271	-0.745993	3.22107	-0.231598	0.81685	NA
YEL031W	2598.94	0.278201	0.140502	1.98005	0.0476979	0.172137
YEL030C-A	3.85434	0.626557	0.79853	0.784638	0.432666	NA
YEL030W	180.125	0.268208	0.175663	1.52683	0.126803	0.256596
YEL029C	776.069	0.355727	0.155522	2.28731	0.0221775	0.12083
YEL028W	60.3284	0.358474	0.239062	1.4995	0.133743	0.263347
YEL027W	2924.76	0.0816042	0.139842	0.583548	0.559525	0.634991
YEL026W	1463.58	0.0296094	0.163586	0.181002	0.856366	0.885743
YEL025C	728.447	0.482879	0.134152	3.59948	0.000318857	0.0082774
YEL024W	1422.06	0.191242	0.140531	1.36085	0.17356	0.299385
YEL023C	146.887	0.382896	0.165389	2.31512	0.0206064	0.117644
YEL022W	1264.96	0.308795	0.154667	1.99651	0.0458784	0.169382
YEL021W	935.314	0.227721	0.14426	1.57854	0.114441	0.246677
YEL020C-B	3.94573	1.11001	0.801048	1.38569	0.165841	NA
YEL020W-A	593.48	0.219173	0.178451	1.22819	0.219374	0.337946
YEL020C	192.809	0.253589	0.153594	1.65103	0.0987324	0.231071
YEL019C	86.7433	0.139579	0.196219	0.711341	0.476873	0.562499
YEL018C-A	3.66213	-0.0946478	0.915737	-0.103357	0.91768	NA
YEL018W	299.866	0.149142	0.153984	0.968553	0.332768	0.435935
YEL017C-A	736.6	-0.183482	0.1507	-1.21754	0.2234	0.342133
YEL017W	311.394	0.0886938	0.152868	0.5802	0.56178	0.636926
YEL016C	302.019	0.13237	0.170345	0.777072	0.437116	0.52718
YEL015W	1196.17	0.19454	0.13343	1.458	0.144841	0.274015
YEL014C	0.803944	0	2.09815	0	1	NA
YEL013W	1338.05	0.263383	0.136401	1.93095	0.0534893	0.179544
YEL012W	324.467	0.359851	0.161141	2.23315	0.0255392	0.129463
YEL011W	346.489	0.493871	0.141155	3.49878	0.000467398	0.0110892
YEL010W	0.962607	1.23707	1.63257	0.757745	0.448604	NA
YEL009C-A	4.36737	0.388091	0.681589	0.569392	0.56909	NA
YEL009C	3671.2	-0.373167	0.142407	-2.62043	0.00878196	0.0757656
YEL008W	12.494	0.395776	0.525778	0.752743	0.451604	0.541482
YEL008C-A	7.66146	0.0845707	0.613457	0.137859	0.890352	0.913226
YEL007W	925.917	-0.178341	0.127526	-1.39846	0.161974	0.289761
YEL006W	718.933	0.159775	0.133446	1.1973	0.231188	0.348619
YEL005C	226.305	0.350704	0.157189	2.23109	0.025675	0.129767
YEL004W	252.887	0.195931	0.145188	1.3495	0.177178	0.302239
YEL003W	288.074	0.0961489	0.165967	0.579324	0.562371	0.637346
YEL002C	1091.21	0.157171	0.139474	1.12688	0.259792	0.373582
YEL001C	690.009	0.20092	0.149031	1.34817	0.177602	0.302614
YER001W	1175.01	0.15732	0.158943	0.989788	0.322278	0.426926
YER002W	1206.92	0.182212	0.162268	1.12291	0.261476	0.374767
YER003C	883.229	0.195999	0.139354	1.40648	0.159581	0.289143
YER004W	618.242	0.173526	0.158756	1.09304	0.274378	0.386748
YER005W	698.476	0.27071	0.139621	1.93889	0.0525141	0.177988
YER006W	1458.18	0.125605	0.151516	0.828987	0.407112	0.503015
YER006C-A	2.4515	-0.0516924	1.17614	-0.0439511	0.964943	NA
YER007W	224.809	0.296112	0.162758	1.81934	0.06886	0.197223
YER007C-A	604.688	0.192193	0.152677	1.25882	0.208096	0.328337
YER008C	1244.18	0.117603	0.137119	0.857673	0.391073	0.489553
YER009W	841.59	0.175235	0.152136	1.15183	0.249392	0.364495
YER010C	281.992	0.226888	0.148359	1.52932	0.126186	0.256596
YER011W	10.6326	0.969278	0.608438	1.59306	0.111147	0.244074
YER012W	1269.22	0.157391	0.144274	1.09092	0.275309	0.387402
YER013W	610.044	0.131622	0.136287	0.965766	0.334161	0.436962
YER014W	378.017	0.648781	0.158753	4.08674	4.37474e-05	0.00164451
YER014C-A	3.49991	0.788301	0.919842	0.856997	0.391447	NA
YER015W	184.216	0.371708	0.182268	2.03935	0.0414148	0.162788
YER016W	531.712	0.154385	0.148434	1.04009	0.298299	0.406989
YER017C	1259.85	0.25192	0.13418	1.87748	0.0604518	0.187056
YER018C	67.3185	0.658589	0.26939	2.44475	0.0144954	0.0984734
YER019W	513.176	0.155861	0.15835	0.984285	0.324976	0.429125
YER019C-A	489.533	0.129307	0.177551	0.728277	0.466444	0.553102
YER020W	800.718	0.227952	0.129576	1.75922	0.0785406	0.210018
YER021W	2966.48	0.288244	0.14279	2.01867	0.043522	0.165647
YER022W	700.439	0.203669	0.13535	1.50476	0.132386	0.261832
YER023W	843.226	0.177247	0.163119	1.08661	0.27721	0.38913
YER023C-A	1.23731	0.2158	1.9566	0.110293	0.912177	NA
YER024W	621.357	0.701761	0.169369	4.14337	3.42232e-05	0.00132079
YER025W	3449.99	0.169754	0.150863	1.12522	0.260496	0.374087
YER026C	1477.59	-0.101806	0.15195	-0.669995	0.502861	0.584668
YER027C	656.205	0.236893	0.138251	1.7135	0.0866199	0.218294
YER028C	214.466	-0.299388	0.171612	-1.74456	0.0810607	0.212279
YER029C	364.347	0.21491	0.154973	1.38676	0.165516	0.291948
YER030W	320.318	0.180095	0.191872	0.93862	0.347926	0.448684
YER031C	595.406	0.165306	0.158963	1.0399	0.298385	0.40701
YER032W	438.019	0.0773344	0.130519	0.592515	0.553506	0.62927
YER033C	410.541	0.331669	0.158721	2.08963	0.036651	0.154983
YER034W	158.958	0.494488	0.162886	3.0358	0.002399	0.0348066
YER035W	614.256	0.0657795	0.159943	0.411268	0.680876	0.738798
YER036C	4622.91	0.0261902	0.141261	0.185404	0.852912	0.882695
YER037W	260.861	-0.432495	0.195842	-2.20839	0.0272169	0.133206
YER038C	263.903	0.38427	0.170756	2.25041	0.0244229	0.12723
YER038W-A	34.986	0.101289	0.284709	0.355762	0.722019	0.775323
YER039C	52.5362	0.323825	0.266541	1.21491	0.224399	0.342566
YER039C-A	26.5092	0.333053	0.322235	1.03357	0.301337	0.409878
YER040W	587.706	0.229938	0.156123	1.4728	0.140806	0.270895
YER041W	335.479	0.319842	0.169106	1.89137	0.0585748	0.184992
YER042W	159.919	0.338195	0.175462	1.92746	0.053922	0.179704
YER043C	4910.37	-0.129014	0.150427	-0.857652	0.391084	0.489553
YER044C	930.137	-0.253555	0.146428	-1.7316	0.0833452	0.215306
YER044C-A	56.0635	0.304012	0.234617	1.29578	0.195051	0.317285
YER045C	385.021	0.293534	0.14465	2.02927	0.0424305	0.16409
YER046W	103.415	0.524419	0.189808	2.7629	0.0057291	0.0622247
YER046W-A	2.16408	1.00452	1.28102	0.784154	0.43295	NA
YER047C	510.793	0.294871	0.139899	2.10775	0.035053	0.151888
YER048C	783.157	0.102029	0.14691	0.6945	0.487369	0.570782
YER048W-A	652.125	0.20419	0.155572	1.31252	0.189346	0.312008
YER049W	2635.34	0.102866	0.141508	0.726928	0.46727	0.553855
YER050C	524.714	0.208707	0.165375	1.26202	0.20694	0.327316
YER051W	318.539	0.325566	0.141038	2.30836	0.0209791	0.11854
YER052C	4113.47	0.154591	0.146018	1.05871	0.289731	0.400655
YER053C	842.786	-0.348361	0.151085	-2.30573	0.0211257	0.11854
YER053C-A	909.513	-1.65133	0.13829	-11.9411	7.22676e-33	8.36714e-30
YER055C	1745.15	0.0678385	0.149884	0.452607	0.650832	0.713438
YER056C	4400.45	-0.441053	0.14422	-3.05819	0.00222675	0.0334823
YER056C-A	1155.06	-0.00861714	0.150158	-0.0573873	0.954237	0.96541
YER057C	443.242	0.409477	0.15445	2.65119	0.00802094	0.0725519
YER058W	184.848	0.289065	0.163942	1.76322	0.0778633	0.209063
YER059W	589.562	0.25989	0.143592	1.80992	0.0703079	0.199223
YER060W	550.292	0.408258	0.162575	2.51119	0.0120324	0.0886202
YER060W-A	36.774	0.446005	0.324314	1.37523	0.169061	0.295143
YER061C	275.934	0.167683	0.159362	1.05221	0.292702	0.40292
YER062C	1085.1	-1.05317	0.146604	-7.18379	6.78026e-13	1.0903e-10
YER063W	538.665	0.152835	0.144075	1.0608	0.288779	0.399651
YER064C	1522.57	-0.401521	0.111644	-3.59643	0.000322612	0.00830044
YER065C	205.537	0.41612	0.166098	2.50526	0.0122361	0.0893153
YER066W	42.3685	0.412566	0.300966	1.3708	0.170436	0.296616
YER066C-A	2.19233	0.544247	0.984064	0.553061	0.580222	NA
YER067W	122.279	0.271762	0.201196	1.35073	0.176781	0.301946
YER067C-A	2.47217	-0.653702	1.00363	-0.65134	0.514827	NA
YER068W	993.601	0.212132	0.136515	1.55391	0.120205	0.251489
YER068C-A	1.833	0.222336	1.10099	0.201942	0.839962	NA
YER069W	859.31	0.294152	0.148369	1.98258	0.0474145	0.171806
YER070W	3667.04	-0.343672	0.13015	-2.64057	0.00827655	0.0738628
YER071C	171.893	0.191927	0.170686	1.12445	0.260823	0.374323
YER072W	817.218	0.199208	0.150609	1.32268	0.185941	0.30895
YER073W	1598.23	-0.0287433	0.131213	-0.219058	0.826605	0.859723
YER074W	1585.08	-0.0459033	0.15422	-0.297648	0.765972	0.809606
YER074W-A	345.72	0.216319	0.147431	1.46726	0.142307	0.272136
YER075C	372.18	0.276188	0.142199	1.94227	0.0521047	0.177119
YER076C	91.9054	0.393747	0.182557	2.15685	0.0310177	0.142736
YER076W-A	7.2604	0.745665	0.576974	1.29237	0.196228	0.317986
YER077C	806.33	0.132739	0.135154	0.982131	0.326035	0.43023
YER078C	461.181	0.380603	0.149294	2.54935	0.0107923	0.0845419
YER078W-A	2.94915	1.53126	0.910254	1.68224	0.0925232	NA
YER079W	208.209	0.377167	0.14738	2.55914	0.010493	0.0833253
YER079C-A	0.465358	1.17759	2.52332	0.466684	0.640726	NA
YER080W	945.147	0.287282	0.153647	1.86975	0.0615187	0.188606
YER081W	2249.58	-0.0791193	0.1659	-0.476909	0.633427	0.698592
YER082C	1224.66	0.179866	0.14336	1.25464	0.209608	0.329734
YER083C	748.27	0.286279	0.139421	2.05335	0.040039	0.160739
YER084W	15.3545	0.714107	0.465679	1.53347	0.125159	0.255932
YER084W-A	0.500469	2.12333	2.45918	0.86343	0.387901	NA
YER085C	2.53635	0.635976	0.947073	0.671518	0.501891	NA
YER086W	2381.95	0.251797	0.147226	1.71028	0.0872141	0.218943
YER087W	475.602	0.334989	0.151366	2.21311	0.0268901	0.133021
YER087C-A	27.7845	0.374659	0.297328	1.26009	0.207638	0.327793
YER087C-B	596.079	0.0232155	0.149552	0.155233	0.876637	0.902036
YER088C	681.617	0.52453	0.145157	3.61355	0.000302035	0.00797351
YER088C-A	11.3329	0.586445	0.475263	1.23394	0.217226	0.336146
YER088W-B	2.41836	0.153797	1.20781	0.127336	0.898675	NA
YER089C	1142.47	0.232441	0.150946	1.53989	0.123586	0.255424
YER090W	2033.26	0.182497	0.145553	1.25381	0.20991	0.32994
YER090C-A	0.0610454	0	6.00631	0	1	NA
YER091C	1216.14	0.0953077	0.150935	0.631449	0.527747	0.606899
YER091C-A	0.577435	-0.654323	2.03617	-0.32135	0.747945	NA
YER092W	175.933	0.346309	0.177671	1.94916	0.0512759	0.176431
YER093C	623.637	0.303232	0.144942	2.09209	0.0364308	0.154695
YER093C-A	189.26	0.210174	0.182691	1.15044	0.249963	0.364818
YER094C	1824.14	0.143894	0.150036	0.959065	0.337526	0.43968
YER095W	1104.45	0.274407	0.150395	1.82458	0.0680651	0.196847
YER096W	100.055	1.1928	0.210513	5.66618	1.46019e-08	1.15795e-06
YER097W	22.1701	0.399093	0.38421	1.03874	0.298927	0.407368
YER098W	215.987	0.390731	0.166782	2.34276	0.0191415	0.113902
YER099C	689.805	0.252964	0.151424	1.67057	0.0948062	0.22679
YER100W	737.408	0.226674	0.147854	1.53309	0.125253	0.256034
YER101C	238.909	0.286519	0.160398	1.7863	0.0740505	0.204821
YER102W	1351.2	0.00263866	0.154091	0.017124	0.986338	0.991992
YER103W	844.034	0.485168	0.253803	1.91159	0.0559284	0.182298
YER104W	120.98	0.224319	0.178711	1.2552	0.209404	0.329695
YER105C	1644.37	0.221948	0.13529	1.64054	0.100894	0.232982
YER106W	18.2254	0.889461	0.413038	2.15346	0.0312823	0.143539
YER107C	772.852	0.204207	0.139998	1.45865	0.144663	0.273903
YER107W-A	0.415218	-1.65547	2.57507	-0.642885	0.520298	NA
YER109C	350.938	0.278341	0.144878	1.92121	0.0547049	0.18086
YER110C	1557.83	0.130969	0.146142	0.896172	0.370161	0.470855
YER111C	560.332	0.516176	0.156856	3.29076	0.000999168	0.0194754
YER112W	608.848	0.144789	0.144895	0.999269	0.317664	0.42299
YER113C	961.788	0.283688	0.139135	2.03894	0.0414559	0.162814
YER115C	177.372	0.16236	0.157859	1.02851	0.30371	0.411847
YER116C	248.331	0.186533	0.163544	1.14056	0.254052	0.368691
YER117W	2046.42	-0.065791	0.156255	-0.42105	0.673719	0.732975
YER118C	566.77	0.110408	0.140567	0.78545	0.43219	0.523201
YER119C	387.299	0.300523	0.159421	1.8851	0.059417	0.186256
YER119C-A	1.60899	1.63376	1.33021	1.2282	0.219372	NA
YER120W	1155.95	0.0624035	0.138139	0.451743	0.651454	0.71358
YER121W	21.9473	0.99807	0.344732	2.8952	0.00378916	0.0477896
YER122C	1715.98	0.144616	0.15195	0.951735	0.341231	0.442614
YER123W	1181.24	0.256546	0.137595	1.8645	0.0622515	0.189344
YER124C	1885.19	-0.451804	0.131451	-3.43707	0.000588051	0.0130932
YER125W	1657.73	0.196945	0.153284	1.28484	0.198848	0.319646
YER126C	1799.57	0.123527	0.150521	0.820666	0.411836	0.506828
YER127W	773.745	0.281292	0.157642	1.78437	0.0743633	0.204995
YER128W	197.158	0.32472	0.168313	1.92926	0.0536988	0.179704
YER129W	702.879	0.183307	0.137307	1.33501	0.181872	0.305841
YER130C	751.634	0.00549099	0.147952	0.0371133	0.970395	0.97919
YER131W	2122.35	-0.0487557	0.159295	-0.306071	0.75955	0.804691
YER132C	841.85	0.265319	0.133711	1.98427	0.0472258	0.171806
YER133W	2588.52	0.172761	0.13668	1.26398	0.206236	0.326648
YER133W-A	0.570024	1.14853	2.08138	0.551813	0.581077	NA
YER134C	397.601	0.216221	0.164599	1.31362	0.188975	0.311762
YER135C	4.36141	-0.262456	0.797278	-0.32919	0.742012	NA
YER136W	1471.78	0.207943	0.136086	1.52802	0.126507	0.256596
YER137C	60.8125	0.207292	0.234614	0.883546	0.376942	0.476934
YER137W-A	1.75029	3.80478	1.47041	2.58756	0.00966585	NA
YER138C	3.25667	-0.41114	0.975288	-0.421558	0.673348	NA
YER137C-A	0	NA	NA	NA	NA	NA
YER138W-A	143.036	-1.3045	0.254686	-5.12197	3.02359e-07	1.82329e-05
YER139C	228.957	0.509486	0.142148	3.5842	0.000338114	0.00858484
YER140W	407.274	0.33532	0.167459	2.00241	0.0452409	0.168208
YER141W	3475.38	0.13463	0.136205	0.988435	0.32294	0.427607
YER142C	286.36	0.369071	0.18073	2.04211	0.0411407	0.162504
YER143W	995.652	0.384934	0.15008	2.56485	0.010322	0.0829937
YER144C	785.786	0.271477	0.128714	2.10914	0.0349322	0.151812
YER145C	1964.19	-0.359279	0.152012	-2.36349	0.0181035	0.110566
YER145C-A	2.33505	0.466156	1.00021	0.46606	0.641172	NA
YER146W	244.613	0.0673498	0.181002	0.372095	0.709822	0.765207
YER147C	433.41	0.420818	0.150548	2.79524	0.00518616	0.0581835
YER147C-A	1.46509	1.69554	1.7184	0.986692	0.323794	NA
YER148W	1991.97	0.177523	0.139862	1.26928	0.204343	0.324627
YER148W-A	12.6085	-0.292593	0.541453	-0.540385	0.588931	0.661106
YER149C	340.836	0.18413	0.155788	1.18193	0.237234	0.35368
YER150W	83.6326	0.655012	0.187383	3.49558	0.000473035	0.0111771
YER151C	1209.64	0.233748	0.159926	1.46161	0.143849	0.273262
YER152C	284.314	0.102204	0.177737	0.57503	0.565271	0.640006
YER152W-A	0.376645	1.11973	2.85052	0.392815	0.694456	NA
YER153C	38.6319	0.631414	0.324966	1.94302	0.0520142	0.177119
YER154W	600.905	0.279608	0.138637	2.01684	0.0437127	0.166045
YER155C	2549.13	0.260525	0.155664	1.67364	0.0942018	0.226186
YER156C	1061.68	0.265713	0.160283	1.65778	0.0973627	0.230353
YER157W	747.838	0.306204	0.133492	2.29381	0.0218017	0.119857
YER158C	185.456	0.505733	0.151371	3.34102	0.000834719	0.0171354
YER158W-A	3.54088	-0.50918	0.911016	-0.558914	0.57622	NA
YER159C	1349.7	0.258379	0.147195	1.75535	0.0791987	0.210756
YER160C	3.79159	0.657863	0.967273	0.680121	0.496428	NA
YER159C-A	0	NA	NA	NA	NA	NA
YER161C	778.642	0.164954	0.139559	1.18197	0.237217	0.35368
YER162C	342.565	0.364698	0.13984	2.60796	0.00910824	0.0776548
YER163C	321.434	0.138379	0.168113	0.823131	0.410434	0.505365
YER164W	1319.82	0.248539	0.140933	1.76353	0.0778111	0.209063
YER165W	4119.55	0.177621	0.143411	1.23854	0.215514	0.334749
YER165C-A	0.139852	0	4.5687	0	1	NA
YER166W	1661.02	0.201009	0.143324	1.40249	0.16077	0.289561
YER167W	925.424	0.297046	0.134778	2.20397	0.0275267	0.13374
YER168C	806.605	0.163834	0.13536	1.21036	0.226141	0.344018
YER170W	230.856	0.185394	0.150811	1.22931	0.218954	0.337626
YER171W	856.141	0.281152	0.14299	1.96623	0.0492723	0.174671
YER172C	1369.93	0.173037	0.127665	1.3554	0.175291	0.301205
YER172C-A	0.282848	-0.745993	2.97186	-0.251019	0.801799	NA
YER173W	239.432	0.277888	0.153498	1.81038	0.0702376	0.199121
YER174C	307.288	0.198145	0.155331	1.27563	0.202085	0.322536
YER175C	674.612	0.119547	0.163895	0.729411	0.46575	0.552649
YER175W-A	29.0628	0.292078	0.42511	0.687065	0.492042	0.574782
YER176W	1170.09	0.12825	0.149903	0.855554	0.392245	0.490433
YER177W	3855.41	-0.576811	0.151101	-3.81739	0.000134872	0.00398354
YER178W	1587.92	0.184902	0.153753	1.20259	0.229133	0.346423
YER179W	21.4348	0.780471	0.400566	1.94842	0.0513644	0.176431
YER180C	156.561	0.286763	0.181743	1.57785	0.114601	0.246677
YER180C-A	64.8737	0.135231	0.225368	0.600047	0.548475	0.624532
YER181C	6.96355	0.0539434	0.566887	0.0951572	0.92419	NA
YER182W	376.093	0.107372	0.143864	0.746348	0.455457	0.544199
YER183C	246.561	0.153183	0.170969	0.89597	0.370269	0.470889
YER184C	359.039	0.381449	0.140965	2.70599	0.00681018	0.0663592
YER185W	33.8011	-0.061021	0.289515	-0.21077	0.833067	0.8652
YER186C	256.7	0.100812	0.188876	0.533748	0.593516	0.665092
YER187W	63.9756	0.654921	0.26074	2.51178	0.0120123	0.0885851
YER188W	54.2626	0.103392	0.220678	0.46852	0.639412	0.703718
YER188C-A	5.3896	0.184894	0.669353	0.276228	0.782373	NA
YER189W	9.54696	0.491294	0.563046	0.872566	0.3829	0.481824
YER190W	22.4581	0.393835	0.362856	1.08537	0.277756	0.389707
YER190C-A	0	NA	NA	NA	NA	NA
YER190C-B	0	NA	NA	NA	NA	NA
YJL091C	483.007	0.256275	0.147561	1.73674	0.0824324	0.213896
YJL026W	1855.03	-0.0359543	0.150467	-0.238952	0.811143	0.847556
YJL026C-A	1.33419	0.487522	1.30115	0.374686	0.707894	NA
YJR125C	1000.95	0.238059	0.143245	1.6619	0.0965334	0.229406
YJL225C	29.9646	0.32082	0.323536	0.991606	0.32139	0.426237
YJL225W-A	0.123888	1.17758	5.66912	0.207718	0.835449	NA
YJL223C	0.458609	-2.66079	2.43483	-1.0928	0.27448	NA
YJL222W-B	0	NA	NA	NA	NA	NA
YJL222W-A	0	NA	NA	NA	NA	NA
YJL222W	7.94268	0.886459	0.577186	1.53583	0.12458	0.255586
YJL221C	0.493185	0.0356437	2.33951	0.0152355	0.987844	NA
YJL220W	0	NA	NA	NA	NA	NA
YJL219W	15.1859	0.140256	0.422747	0.331773	0.740061	0.789862
YJL218W	29.7342	0.387262	0.293018	1.32163	0.186291	0.309274
YJL217W	240.403	0.371838	0.165832	2.24226	0.0249445	0.128044
YJL216C	40.4017	0.563662	0.289354	1.948	0.0514145	0.176431
YJL215C	18.4128	0.721771	0.382385	1.88755	0.0590863	0.185897
YJL214W	30.2711	0.169084	0.320324	0.527853	0.597601	0.668459
YJL213W	209.117	0.247089	0.186335	1.32605	0.184824	0.307898
YJL212C	1313.11	0.616787	0.117096	5.26736	1.38399e-07	8.90215e-06
YJL211C	29.4412	0.384504	0.316162	1.21616	0.223922	0.342306
YJL210W	177.468	0.235345	0.177949	1.32254	0.185989	0.30895
YJL209W	531.845	0.213838	0.135188	1.58179	0.113698	0.246438
YJL208C	750.162	0.261473	0.141121	1.85283	0.0639069	0.191291
YJL207C	1118.52	0.195357	0.138241	1.41316	0.157607	0.287548
YJL206C	273.304	0.521194	0.153338	3.39898	0.000676373	0.0146102
YJL205C	91.2545	0.220184	0.227052	0.969754	0.332169	0.435414
YJL204C	470.64	0.330016	0.138438	2.38385	0.0171324	0.107837
YJL203W	303.688	0.18975	0.151221	1.25479	0.209555	0.329734
YJL202C	3.45824	0.512629	1.02542	0.499922	0.61713	NA
YJL201W	618.227	0.234696	0.141873	1.65426	0.0980739	0.231071
YJL200C	2170.29	0.20883	0.156509	1.3343	0.182106	0.305841
YJL199C	39.3913	0.300057	0.3041	0.986706	0.323787	0.428043
YJL198W	1246.47	0.373458	0.149143	2.50403	0.0122787	0.0893153
YJL197W	1265.45	0.221414	0.134177	1.65016	0.0989106	0.231071
YJL197C-A	0.0183868	0	6.00631	0	1	NA
YJL196C	806.911	0.194977	0.154462	1.2623	0.206842	0.32725
YJL195C	2.76485	1.61747	1.1897	1.35956	0.173971	NA
YJL194W	523.458	0.28773	0.150672	1.90964	0.0561793	0.182298
YJL193W	278.537	0.225482	0.152886	1.47484	0.140255	0.270105
YJL192C	651.211	0.0984984	0.158927	0.619772	0.535408	0.613829
YJL191W	865.678	-0.053763	0.146095	-0.368001	0.712872	0.768066
YJL190C	2053.78	-0.0266757	0.163328	-0.163326	0.870262	0.896751
YJL189W	1441.06	-0.137997	0.159086	-0.867437	0.385703	0.484031
YJL188C	2.39902	0.498113	1.15204	0.432374	0.66547	NA
YJL187C	665.98	0.100414	0.148569	0.675875	0.49912	0.581486
YJL186W	1372.05	0.193087	0.147653	1.3077	0.190974	0.313614
YJL185C	97.1188	0.305048	0.192366	1.58576	0.112793	0.24538
YJL184W	170.653	0.270276	0.190426	1.41933	0.155803	0.285606
YJL183W	1023.58	0.0789688	0.128342	0.6153	0.538356	0.616293
YJL182C	0.231566	0	3.3587	0	1	NA
YJL181W	382.149	0.351059	0.144393	2.43128	0.0150454	0.100546
YJL180C	473.522	0.173765	0.147301	1.17966	0.238136	0.354387
YJL179W	222.304	0.156432	0.199294	0.784929	0.432495	0.523461
YJL178C	558.785	0.239265	0.150869	1.58591	0.11276	0.24538
YJL177W	1902.01	-0.0349244	0.147265	-0.237154	0.812537	0.848445
YJL176C	1081.13	0.186568	0.134343	1.38874	0.164911	0.291278
YJL175W	0.847525	1.16867	1.94755	0.600073	0.548458	NA
YJL174W	1355.94	0.162499	0.130149	1.24857	0.211824	0.331562
YJL173C	251.252	0.220693	0.172756	1.27749	0.201431	0.322301
YJL172W	1272.13	0.431897	0.148055	2.91714	0.00353254	0.0460908
YJL171C	1894.55	-0.0633982	0.148518	-0.426871	0.669473	0.729452
YJL170C	194.108	0.296471	0.204007	1.45323	0.146159	0.275517
YJL169W	19.0907	0.929324	0.434562	2.13853	0.0324734	0.146577
YJL168C	968.933	0.13262	0.131499	1.00853	0.313201	0.419898
YJL167W	3599.96	-0.0996129	0.155785	-0.639425	0.522546	0.60265
YJL166W	572.265	0.18013	0.150595	1.19613	0.231647	0.349129
YJL165C	976.631	0.252159	0.127176	1.98276	0.0473946	0.171806
YJL164C	500.733	0.498669	0.128582	3.87821	0.000105227	0.00331066
YJL163C	158.454	0.481507	0.167075	2.88198	0.0039519	0.0486756
YJL162C	254.306	0.392915	0.161362	2.43499	0.0148923	0.100013
YJL161W	53.3126	0.189634	0.224963	0.842957	0.399253	0.49647
YJL160C	36.0295	0.603177	0.335514	1.79777	0.0722135	0.202051
YJL159W	7293.16	-0.766411	0.139247	-5.50397	3.71327e-08	2.75591e-06
YJL158C	2531.41	-0.504568	0.149645	-3.37177	0.000746876	0.0158376
YJL157C	1744.17	-0.0772289	0.137352	-0.562269	0.573933	0.648166
YJL156W-A	7.1454	0.448973	0.58876	0.762573	0.445718	0.536214
YJL156C	777.435	0.274649	0.136704	2.00907	0.0445298	0.167147
YJL155C	689.071	0.295726	0.148118	1.99656	0.0458735	0.169382
YJL154C	1582.9	0.216473	0.134416	1.61047	0.107296	0.239635
YJL153C	48.9924	0.249758	0.297408	0.839783	0.40103	0.497714
YJL152W	2.77498	0.480467	1.06979	0.449123	0.653343	NA
YJL151C	464.163	0.0877766	0.176556	0.49716	0.619076	0.686558
YJL150W	2.80921	-0.808919	1.09615	-0.737966	0.460535	NA
YJL149W	472.323	0.248938	0.120401	2.06758	0.0386798	0.158423
YJL148W	1035.68	0.117635	0.146465	0.803163	0.42188	0.515846
YJL147C	255.477	0.277928	0.159618	1.74121	0.0816465	0.212758
YJL146W	373.412	0.231049	0.136843	1.68842	0.0913303	0.222897
YJL145W	693.99	0.244413	0.150423	1.62484	0.104196	0.235806
YJL144W	388.247	0.415751	0.195828	2.12304	0.0337502	0.149488
YJL143W	1173.67	0.155065	0.159691	0.971029	0.331534	0.434908
YJL142C	0.990607	-0.787349	1.60239	-0.491358	0.623173	NA
YJL141C	677.309	0.215805	0.132752	1.62563	0.104029	0.235806
YJL140W	883.134	0.102184	0.167946	0.608434	0.5429	0.619822
YJL139C	576.554	0.333759	0.162292	2.05654	0.0397306	0.160056
YJL138C	1452.38	0.104769	0.148014	0.707831	0.47905	0.563892
YJL137C	201.02	0.20632	0.17391	1.18636	0.235481	0.351867
YJL136W-A	0.2	1.17759	4.02595	0.292499	0.769905	NA
YJL136C	1167.6	-0.0539529	0.163492	-0.330003	0.741398	0.790787
YJL135W	1.68945	-2.25144	1.55444	-1.44839	0.147509	NA
YJL134W	583.248	0.290719	0.148707	1.95498	0.0505855	0.175748
YJL133C-A	730.457	-0.0183405	0.151748	-0.120861	0.903801	0.924152
YJL133W	532.858	0.196226	0.122011	1.60826	0.107778	0.240064
YJL132W	220.975	0.338149	0.145943	2.31699	0.0205043	0.117627
YJL131C	331.065	0.316141	0.154799	2.04227	0.0411248	0.162504
YJL130C	4559.49	-0.0941751	0.154498	-0.609556	0.542156	0.619286
YJL129C	1258.91	0.290222	0.145833	1.99009	0.0465806	0.170344
YJL128C	996.806	0.296001	0.140399	2.10829	0.0350062	0.151812
YJL127W-A	0.375016	-0.745993	3.25703	-0.22904	0.818837	NA
YJL127C-B	222.268	0.0615909	0.172925	0.35617	0.721713	0.775282
YJL127C	640.51	0.268678	0.133897	2.0066	0.0447923	0.16769
YJL126W	159.045	0.228046	0.195578	1.16601	0.243611	0.359494
YJL125C	738.071	0.201965	0.147489	1.36936	0.170887	0.296834
YJL124C	774.313	0.109479	0.140543	0.778969	0.435998	0.526397
YJL123C	1496.78	0.275042	0.148698	1.84966	0.0643626	0.191802
YJL122W	744.845	-0.0150924	0.169549	-0.0890151	0.92907	0.945235
YJL121C	452.753	0.141142	0.152008	0.928517	0.353139	0.453387
YJL120W	2.39307	-0.0529203	1.15728	-0.0457283	0.963527	NA
YJL119C	26.6738	0.152255	0.319099	0.477142	0.633261	0.698542
YJL118W	161.109	0.167943	0.168656	0.995773	0.319361	0.424909
YJL117W	1216.3	0.200083	0.150865	1.32624	0.184759	0.307898
YJL116C	272.624	0.0590057	0.207622	0.284197	0.776259	0.817792
YJL115W	548.945	0.363438	0.141569	2.56722	0.0102518	0.0828876
YJL114W	12.2919	0.136592	0.452169	0.302082	0.76259	0.806915
YJL113W	59.5	0.359068	0.281854	1.27395	0.202681	0.322695
YJL112W	677.4	0.157603	0.136019	1.15868	0.246585	0.361847
YJL111W	2709.08	0.183199	0.1405	1.30391	0.192264	0.314768
YJL110C	616.921	0.159421	0.132167	1.20621	0.227738	0.345124
YJL109C	2293.54	0.205866	0.147981	1.39116	0.164177	0.290597
YJL108C	202.41	-0.470233	0.145144	-3.23977	0.00119626	0.0223392
YJL107C	424.059	-0.42349	0.131948	-3.20952	0.00132955	0.0239716
YJL106W	60.4567	0.119466	0.217901	0.548259	0.583514	0.656936
YJL105W	22.1132	0.302139	0.359444	0.840573	0.400587	0.497714
YJL104W	506.993	0.00841127	0.14956	0.0562402	0.95515	0.965719
YJL103C	169.98	0.484611	0.152732	3.17294	0.00150902	0.0258051
YJL102W	345.88	0.222815	0.154186	1.4451	0.148429	0.277994
YJL101C	4152.78	-0.281656	0.131296	-2.14519	0.0319374	0.145769
YJL100W	834.694	0.219102	0.127912	1.71291	0.0867294	0.218294
YJL099W	554.731	0.15922	0.147495	1.0795	0.280366	0.391471
YJL098W	1062.89	0.185453	0.150856	1.22934	0.218944	0.337626
YJL097W	408.333	0.207676	0.160275	1.29575	0.195063	0.317285
YJL096W	495.202	0.096765	0.13691	0.70678	0.479703	0.564316
YJL095W	528.959	0.345153	0.156628	2.20364	0.0275498	0.13374
YJL094C	712.549	0.23165	0.132148	1.75296	0.0796095	0.21081
YJL093C	858.553	0.223932	0.138124	1.62124	0.104966	0.236623
YJL092W	496.588	-0.0415833	0.134088	-0.310119	0.75647	0.802052
YJL090C	417.123	0.267426	0.137058	1.95119	0.0510339	0.176369
YJL089W	114.414	0.560475	0.194022	2.88873	0.00386806	0.0479859
YJL088W	201.069	-0.261696	0.231018	-1.1328	0.2573	0.37176
YJL087C	681.167	0.330191	0.144065	2.29195	0.0219084	0.12033
YJL086C	0.405242	0.215799	2.40991	0.0895468	0.928647	NA
YJL085W	537.211	0.371121	0.149068	2.48961	0.0127884	0.0913976
YJL084C	700.858	0.463015	0.146214	3.1667	0.00154178	0.0261309
YJL083W	291.682	0.167151	0.128148	1.30436	0.192112	0.314657
YJL082W	1742.31	-0.145489	0.132837	-1.09524	0.273411	0.385855
YJL081C	716.954	0.126059	0.143829	0.876449	0.380786	0.479941
YJL080C	2413.43	0.220097	0.144174	1.52661	0.126858	0.256596
YJL079C	262.394	0.466964	0.18567	2.51502	0.0119025	0.0879996
YJL078C	768.777	-1.04577	0.15838	-6.60292	4.03141e-11	4.48805e-09
YJL077W-B	18.2308	0.497328	0.408601	1.21715	0.223548	0.342178
YJL077C	3.77751	0.558333	1.0987	0.508174	0.611331	NA
YJL077W-A	21.293	0.0718712	0.358177	0.200658	0.840966	0.871995
YJL076W	1625.92	0.132228	0.147736	0.895027	0.370773	0.471341
YJL075C	0.0697122	0	6.00631	0	1	NA
YJL074C	795.175	0.371962	0.154724	2.40404	0.0162149	0.104266
YJL073W	599.58	0.462323	0.147654	3.13112	0.0017414	0.0284064
YJL072C	429.485	0.121134	0.153464	0.78933	0.429919	0.521324
YJL071W	620.108	0.268215	0.164199	1.63348	0.102369	0.234978
YJL070C	419.101	0.358304	0.144001	2.4882	0.0128393	0.091423
YJL069C	1041.22	0.214113	0.147331	1.45328	0.146146	0.275517
YJL068C	278.216	0.183524	0.162095	1.1322	0.257552	0.371998
YJL067W	3.65914	0.565997	0.991932	0.5706	0.568271	NA
YJL066C	386.006	0.244979	0.13768	1.77934	0.075184	0.206048
YJL065C	313.658	0.285604	0.164121	1.74021	0.0818229	0.212758
YJL064W	2.01968	0.26101	1.46693	0.17793	0.858778	NA
YJL063C	549.429	0.172337	0.152828	1.12765	0.259467	0.373366
YJL062W-A	200.138	0.210017	0.196676	1.06783	0.285596	0.396668
YJL062W	527.191	0.311924	0.142966	2.18181	0.0291233	0.137611
YJL061W	1104.28	0.213366	0.140441	1.51926	0.128698	0.258578
YJL060W	612.7	0.295327	0.136071	2.17039	0.0299774	0.140287
YJL059W	198.851	0.352815	0.140921	2.50363	0.0122925	0.0893153
YJL058C	235.637	0.296815	0.149729	1.98235	0.0474397	0.171806
YJL057C	698.807	0.208513	0.137606	1.5153	0.129697	0.259706
YJL056C	251.885	0.34142	0.171537	1.99036	0.0465513	0.170344
YJL055W	820.046	0.0925124	0.153232	0.603741	0.546016	0.622589
YJL054W	910.71	0.24986	0.153975	1.62274	0.104646	0.236177
YJL053W	588.651	0.183869	0.144041	1.2765	0.201779	0.322536
YJL052C-A	0.158644	0	4.73505	0	1	NA
YJL052W	2277.06	-1.47036	0.165585	-8.87979	6.6988e-19	2.15441e-16
YJL051W	501.591	0.317964	0.139178	2.28459	0.0223368	0.121268
YJL050W	1307.25	0.0765516	0.16227	0.471755	0.637101	0.701709
YJL049W	415.564	0.322564	0.128918	2.50209	0.0123463	0.0894527
YJL048C	1376.32	-0.455983	0.141771	-3.21634	0.00129836	0.0237855
YJL047C-A	35.8409	0.491001	0.408655	1.2015	0.229556	0.346881
YJL047C	686.451	0.270417	0.122067	2.21532	0.026738	0.132823
YJL046W	447.369	0.1293	0.138086	0.936372	0.349082	0.450074
YJL045W	34.764	0.854283	0.324147	2.63548	0.00840194	0.0741446
YJL044C	660.792	0.480849	0.146723	3.27726	0.00104819	0.0200263
YJL043W	5.03874	0.562666	0.879374	0.639848	0.522271	NA
YJL042W	763.218	0.240197	0.13207	1.81872	0.0689549	0.197223
YJL041W	1405.07	0.168633	0.138304	1.21929	0.222734	0.341384
YJL039C	1610.53	0.123317	0.145072	0.850039	0.395303	0.492873
YJL038C	18.0933	0.131293	0.405661	0.323653	0.746201	0.794365
YJL037W	41.2287	0.218753	0.297262	0.735894	0.461795	0.549616
YJL036W	763.852	0.259715	0.142717	1.81979	0.0687907	0.197223
YJL035C	143.613	0.206848	0.222045	0.931557	0.351565	0.452169
YJL034W	7943.83	0.0444266	0.144964	0.306467	0.759249	0.804556
YJL033W	931.963	0.248328	0.150425	1.65085	0.0987701	0.231071
YJL032W	0.37693	-1.62204	3.07048	-0.528269	0.597313	NA
YJL031C	742.566	0.217004	0.151683	1.43064	0.152535	0.282018
YJL030W	378.549	0.166267	0.146783	1.13274	0.257323	0.37176
YJL029C	807.081	0.257873	0.137949	1.86933	0.0615764	0.188606
YJL028W	1.98153	-0.479057	0.98979	-0.483999	0.628387	NA
YJL027C	1.74998	3.43557	1.52093	2.25887	0.0238917	NA
YJL025W	225.51	0.221863	0.162266	1.36728	0.171537	0.297491
YJL024C	292.567	0.119211	0.166783	0.714765	0.474754	0.560878
YJL023C	207.972	0.2567	0.164807	1.55757	0.119334	0.250663
YJL022W	4.94762	-0.735411	0.767901	-0.95769	0.338219	NA
YJL020C	1384.22	0.276421	0.142236	1.94339	0.0519687	0.177119
YJL020W-A	0.753454	-0.745995	2.24571	-0.332187	0.739748	NA
YJL019W	472.289	0.20279	0.128955	1.57256	0.11582	0.247593
YJL016W	520.7	0.185902	0.135052	1.37652	0.16866	0.294706
YJL015C	8.39913	0.850068	0.716793	1.18593	0.235649	0.351867
YJL014W	2313.12	0.228798	0.154717	1.47882	0.139188	0.269125
YJL013C	470.923	0.24202	0.148475	1.63003	0.103095	0.235616
YJL012C	1305.84	0.060017	0.14047	0.427258	0.669192	0.729283
YJL011C	265.003	0.115502	0.153491	0.752496	0.451753	0.541482
YJL010C	1332.56	0.20029	0.160322	1.2493	0.211557	0.331538
YJL009W	1.6577	-0.507591	1.28281	-0.395687	0.692336	NA
YJL008C	2466.26	0.196116	0.142993	1.37151	0.170215	0.296354
YJL007C	0.398228	0.215799	2.60184	0.0829411	0.933898	NA
YJL006C	325.64	0.143457	0.146598	0.978579	0.327788	0.431461
YJL005W	1198.57	0.28302	0.132492	2.13613	0.0326692	0.146729
YJL004C	327.588	0.173004	0.145144	1.19195	0.233283	0.350279
YJL003W	195.298	0.126417	0.157566	0.802314	0.422371	0.516281
YJL002C	1749.98	0.173002	0.134383	1.28738	0.197963	0.318832
YJL001W	1277.01	0.171899	0.162653	1.05684	0.290583	0.401188
YJR001W	1569.61	0.266519	0.134606	1.98	0.0477041	0.172137
YJR002W	1342.22	0.112168	0.147911	0.758351	0.448241	0.538913
YJR003C	671.332	0.0715373	0.136163	0.525379	0.59932	0.669651
YJR004C	161.593	0.661284	0.200009	3.30627	0.000945481	0.0187445
YJR005W	1128.45	0.227058	0.132124	1.71853	0.0857002	0.217807
YJR005C-A	2.68608	-1.63185	1.69912	-0.960407	0.33685	NA
YJR006W	667.699	0.150096	0.140206	1.07054	0.284377	0.39564
YJR007W	1884.17	0.222995	0.140531	1.58681	0.112556	0.24538
YJR008W	303.787	0.16373	0.160446	1.02046	0.307508	0.41486
YJR009C	13240.7	-1.21854	0.154787	-7.87241	3.47875e-15	6.9443e-13
YJR010W	337.211	0.252308	0.162168	1.55584	0.119745	0.250979
YJR010C-A	161.337	0.05461	0.186072	0.293489	0.769148	0.812518
YJR011C	241.734	0.188079	0.163311	1.15166	0.249461	0.364495
YJR012C	180.618	0.271521	0.206453	1.31517	0.188452	0.311522
YJR013W	516.135	0.213571	0.144415	1.47887	0.139176	0.269125
YJR014W	787.793	0.161777	0.167187	0.967641	0.333224	0.436334
YJR015W	955.941	0.402933	0.149075	2.70289	0.00687387	0.0664321
YJR016C	3744.74	0.0886694	0.145997	0.607336	0.543628	0.620478
YJR017C	414.184	0.430984	0.170081	2.53398	0.0112774	0.0860503
YJR018W	11.779	0.775998	0.549021	1.41342	0.157532	0.2875
YJR019C	217.599	0.417312	0.16457	2.53577	0.0112199	0.0860503
YJR020W	9.17955	0.82368	0.585327	1.40721	0.159364	0.289014
YJR021C	194.011	0.345349	0.167599	2.06057	0.0393439	0.159678
YJR022W	132.714	0.164148	0.188696	0.869905	0.384352	0.482754
YJR023C	0.560153	0.2158	2.22958	0.0967892	0.922894	NA
YJR024C	576.72	0.173084	0.147672	1.17208	0.241165	0.357115
YJR025C	908.486	0.319024	0.170779	1.86806	0.061754	0.188751
YJR027W	148.412	-0.512586	0.23434	-2.18736	0.0287164	0.136823
YJR026W	0	NA	NA	NA	NA	NA
YJR029W	4.06467	-1.07725	0.851908	-1.26451	0.206046	NA
YJR028W	0	NA	NA	NA	NA	NA
YJR030C	458.56	0.284915	0.153343	1.85803	0.0631654	0.190403
YJR031C	626.898	0.101617	0.153653	0.661344	0.508392	0.588969
YJR032W	680.201	0.208184	0.141735	1.46883	0.141878	0.271958
YJR033C	683.765	0.314989	0.140157	2.24741	0.0246137	0.127624
YJR034W	131.604	0.118995	0.175944	0.676323	0.498835	0.581344
YJR035W	554.273	0.426323	0.148401	2.87278	0.00406882	0.0495882
YJR036C	155.305	0.366373	0.16176	2.26492	0.0235178	0.124794
YJR037W	0.175002	1.17759	3.91065	0.301123	0.763321	NA
YJR038C	3.17954	-0.344469	1.17018	-0.294373	0.768473	NA
YJR039W	307.825	0.295932	0.136561	2.16702	0.030233	0.140728
YJR040W	949.11	0.346808	0.138559	2.50295	0.0123162	0.0893466
YJR041C	1061.27	0.155097	0.155206	0.999297	0.317651	0.42299
YJR042W	1549.24	0.248283	0.14385	1.72598	0.0843504	0.216447
YJR043C	301.358	0.195774	0.145266	1.3477	0.177756	0.302614
YJR044C	480.556	0.125287	0.153015	0.818789	0.412907	0.507822
YJR045C	8228.16	0.0697226	0.124418	0.560389	0.575214	0.649359
YJR046W	1063.22	0.402447	0.148621	2.70787	0.0067717	0.0663592
YJR047C	18.0723	0.66663	0.423988	1.57229	0.115884	0.247639
YJR048W	2564.61	-0.578695	0.149955	-3.85912	0.000113797	0.00352285
YJR049C	557.646	0.389397	0.156046	2.49541	0.0125813	0.0908143
YJR050W	363.684	0.359095	0.160776	2.23351	0.0255155	0.129456
YJR051W	1002.36	0.274415	0.134098	2.04637	0.04072	0.162132
YJR052W	509.688	0.249695	0.134314	1.85904	0.0630211	0.190288
YJR053W	229.497	0.187113	0.154379	1.21204	0.225499	0.343349
YJR054W	579.145	0.112053	0.140001	0.800374	0.423494	0.516781
YJR055W	113.553	0.284085	0.17786	1.59724	0.110212	0.243239
YJR056C	477.534	0.339288	0.136547	2.48476	0.0129637	0.0918737
YJR057W	291.812	0.305348	0.160955	1.8971	0.0578152	0.184772
YJR058C	313.951	-0.0623943	0.166223	-0.375365	0.707389	0.762868
YJR059W	1041.44	0.168273	0.113008	1.48904	0.136476	0.266103
YJR060W	664.923	0.146802	0.143001	1.02658	0.304618	0.412209
YJR061W	245.033	0.206111	0.148883	1.38438	0.166241	0.292702
YJR062C	582.267	0.176223	0.153144	1.1507	0.249856	0.364796
YJR063W	470.323	0.0430896	0.153665	0.280412	0.779161	0.82055
YJR064W	2660.03	0.173335	0.147627	1.17414	0.240338	0.356873
YJR065C	1448.32	0.14126	0.130642	1.08127	0.279575	0.390839
YJR066W	1362.16	0.229998	0.144779	1.58862	0.112147	0.244897
YJR067C	174.241	0.276285	0.17168	1.6093	0.107551	0.239783
YJR068W	636.807	0.199489	0.153627	1.29853	0.194105	0.316438
YJR069C	642.497	0.130481	0.156365	0.834464	0.404019	0.499972
YJR070C	1544.69	0.168647	0.145889	1.15599	0.247685	0.362999
YJR071W	0.615735	2.11506	2.05017	1.03165	0.302237	NA
YJR072C	876.911	0.211631	0.153606	1.37775	0.168281	0.294621
YJR073C	437.152	-0.176971	0.176214	-1.0043	0.315235	0.421746
YJR074W	200.048	0.164805	0.184683	0.892363	0.372198	0.472628
YJR075W	809.665	0.244593	0.130779	1.87028	0.0614451	0.188606
YJR076C	1290.64	0.0845367	0.146042	0.578854	0.562688	0.637581
YJR077C	1281.46	0.20446	0.152443	1.34123	0.179846	0.303802
YJR078W	464.583	0.520728	0.210283	2.47632	0.0132745	0.0929218
YJR079W	18.4715	0.879549	0.442969	1.98557	0.0470805	0.171415
YJR080C	532.546	0.182894	0.150169	1.21792	0.223253	0.341999
YJR082C	261.686	0.119812	0.178758	0.670244	0.502702	0.584601
YJR083C	258.653	0.242139	0.14653	1.65249	0.0984342	0.231071
YJR084W	467.621	0.36295	0.132774	2.73359	0.00626488	0.0644822
YJR085C	306.864	0.137259	0.171431	0.800668	0.423324	0.516682
YJR086W	266.526	0.122684	0.158261	0.775201	0.438221	0.528403
YJR087W	42.6871	0.64537	0.287563	2.24427	0.0248149	0.127919
YJR088C	888.65	0.104172	0.149993	0.694513	0.487361	0.570782
YJR089W	576.161	0.285495	0.149058	1.91533	0.0554509	0.181745
YJR090C	1043.66	0.292808	0.131387	2.22858	0.0258417	0.130204
YJR091C	1524.48	0.336799	0.145113	2.32095	0.0202896	0.116872
YJR092W	868.987	-0.00816535	0.135146	-0.0604187	0.951822	0.963335
YJR093C	601.385	0.305457	0.144664	2.11148	0.0347307	0.151812
YJR094C	74.5423	0.0145531	0.214744	0.0677695	0.945969	0.959057
YJR094W-A	1123.93	-0.0748453	0.161467	-0.463534	0.642982	0.706802
YJR095W	7.47492	0.0329423	0.52054	0.0632847	0.94954	0.962003
YJR096W	299.192	0.34567	0.170317	2.02957	0.0424001	0.16409
YJR097W	148.825	0.127007	0.168176	0.755201	0.450128	0.54033
YJR098C	229.872	0.368343	0.159098	2.3152	0.0206021	0.117644
YJR099W	245.416	0.332531	0.158459	2.09853	0.0358584	0.153994
YJR100C	362.497	0.252929	0.158465	1.59612	0.110463	0.243423
YJR101W	647.536	0.245185	0.1436	1.70741	0.0877455	0.219557
YJR102C	283.675	0.162091	0.153976	1.0527	0.292476	0.402842
YJR103W	1041.48	0.194819	0.157531	1.2367	0.216198	0.335272
YJR104C	4409.99	-0.795483	0.158257	-5.02652	4.9945e-07	2.86269e-05
YJR105W	1941.47	0.0144923	0.17084	0.0848297	0.932397	0.947787
YJR106W	401.325	0.401379	0.146636	2.73724	0.00619563	0.0643923
YJR107W	88.6116	0.476639	0.252921	1.88454	0.0594924	0.186256
YJR108W	22.8507	0.214451	0.34607	0.619677	0.53547	0.613829
YJR109C	4905.27	0.059989	0.157516	0.380844	0.703319	0.759894
YJR110W	561.285	0.223575	0.132692	1.68491	0.0920057	0.2237
YJR111C	586.548	0.177792	0.148216	1.19955	0.230315	0.347573
YJR112W	210.239	0.281319	0.170988	1.64526	0.0999163	0.231873
YJR112W-A	181.273	0.343783	0.193722	1.77462	0.0759601	0.206254
YJR113C	651.873	0.211626	0.207834	1.01825	0.30856	0.415891
YJR114W	4.93506	0.824122	0.770823	1.06914	0.285004	NA
YJR115W	20.76	0.594254	0.419038	1.41814	0.15615	0.285971
YJR116W	219.895	0.544164	0.16961	3.20832	0.00133513	0.0239716
YJR117W	2023.74	0.263812	0.136114	1.93816	0.0526035	0.178187
YJR118C	420.066	0.182297	0.157972	1.15398	0.248507	0.363652
YJR119C	220.959	0.603546	0.156545	3.85541	0.000115537	0.00355769
YJR120W	72.2991	0.161866	0.265538	0.609578	0.542142	0.619286
YJR121W	3924.86	0.212829	0.134463	1.5828	0.113467	0.246188
YJR122W	1560.19	0.221856	0.129791	1.70934	0.0873886	0.219149
YJR123W	5207.52	-0.067496	0.152448	-0.442747	0.657949	0.71974
YJR124C	558.406	0.3659	0.124774	2.9325	0.00336242	0.0445425
YJR126C	1166.69	0.233087	0.139179	1.67473	0.093988	0.225894
YJR127C	469.418	0.525522	0.143885	3.65238	0.000259822	0.00712848
YJR128W	5.35879	1.12086	0.726048	1.54378	0.122642	NA
YJR129C	185.688	0.28716	0.157444	1.82389	0.0681683	0.196847
YJR130C	1513.73	0.164774	0.153773	1.07154	0.283926	0.395298
YJR131W	405.462	0.328458	0.14903	2.20398	0.0275259	0.13374
YJR132W	1127.92	0.205453	0.138388	1.48461	0.137646	0.267483
YJR133W	276.878	0.0952595	0.178356	0.534099	0.593273	0.665077
YJR134C	661.865	0.204197	0.164822	1.23889	0.215385	0.334729
YJR135C	154.647	0.0887473	0.163116	0.544075	0.58639	0.659276
YJR135W-A	164.065	0.220769	0.18685	1.18153	0.237392	0.353735
YJR136C	298.855	0.425893	0.167283	2.54595	0.0108981	0.0849116
YJR137C	925.919	0.439271	0.137727	3.18942	0.00142556	0.0250079
YJR138W	761.109	0.244705	0.150676	1.62405	0.104365	0.235876
YJR139C	981.706	0.211428	0.159201	1.32805	0.18416	0.307411
YJR140C	721.911	0.238991	0.152874	1.56332	0.117978	0.249848
YJR140W-A	0.597663	-0.745995	2.28119	-0.32702	0.743653	NA
YJR141W	255.684	0.0886914	0.171743	0.516418	0.605562	0.675844
YJR142W	419.967	0.204371	0.162003	1.26153	0.207119	0.32733
YJR143C	1435.83	0.15141	0.147239	1.02833	0.303793	0.411864
YJR144W	674.035	0.114445	0.161155	0.710155	0.477608	0.562767
YJR145C	2596.82	-0.00189884	0.155697	-0.0121957	0.990269	0.994737
YJR146W	4.94106	0.0374632	0.641532	0.0583964	0.953433	NA
YJR147W	391.195	-0.281495	0.136015	-2.06959	0.0384904	0.158366
YJR148W	1724.38	0.00287737	0.145698	0.0197489	0.984244	0.990231
YJR149W	158.01	0.660528	0.171782	3.84515	0.000120481	0.00367086
YJR150C	0.493581	3.01592	2.65829	1.13453	0.256571	NA
YJR151C	145.192	0.244872	0.177571	1.37901	0.167893	0.294257
YJR151W-A	0.185116	1.17759	4.12905	0.285195	0.775494	NA
YJR152W	122.367	0.465964	0.185217	2.51578	0.0118769	0.0879228
YJR153W	11.9977	1.35083	0.568512	2.37608	0.0174976	0.108801
YJR154W	189.391	0.56184	0.172953	3.24851	0.00116011	0.0217343
YJR155W	751.551	-0.57195	0.146529	-3.90331	9.48847e-05	0.00310002
YJR156C	16.0434	0.639514	0.406244	1.57421	0.115439	0.247467
YJR157W	0.996357	0.170889	1.63548	0.104489	0.916781	NA
YJR158W	0	NA	NA	NA	NA	NA
YJR159W	1.10695	2.99569	1.77702	1.68579	0.0918368	NA
YJR160C	7.93337	-0.403964	0.635687	-0.635477	0.525118	0.604595
YJR161C	186.393	0.404864	0.15245	2.65571	0.00791413	0.071923
YJR162C	0.0629124	0	6.00631	0	1	NA
YBL047C	2106.96	0.201609	0.14176	1.42218	0.154973	0.284452
YBR012W-B	7.20056	-0.167584	0.676814	-0.247607	0.804439	0.841963
YBR078W	6109.56	-0.0911044	0.141092	-0.645711	0.518466	0.598604
YBR140C	1488.35	0.222007	0.153844	1.44307	0.149	0.278246
YBL113C	70.5119	0.460521	0.221674	2.07747	0.0377586	0.156804
YBL113W-A	1.7221	0.234532	1.21894	0.192407	0.847424	NA
YBL112C	0.102548	2.00829	5.98167	0.335741	0.737066	NA
YBL111C	1.39421	0.804898	1.31505	0.612066	0.540494	NA
YBL109W	1.58207	-0.48193	1.3605	-0.354231	0.723166	NA
YBL108C-A	0.0854576	1.17758	6.00631	0.196056	0.844566	NA
YBL108W	0.646384	2.63059	2.16101	1.21729	0.223493	NA
YBL107W-A	0.0567245	0	6.00631	0	1	NA
YBL107C	456.108	0.396804	0.147047	2.69848	0.00696568	0.0667621
YBL106C	133.394	0.206978	0.185289	1.11705	0.263972	0.377503
YBL105C	1372.84	0.216913	0.129246	1.6783	0.0932885	0.225207
YBL104C	641.147	0.244509	0.146504	1.66896	0.0951253	0.22715
YBL103C	598.997	0.266993	0.135489	1.97059	0.0487708	0.173786
YBL102W	671.019	0.264747	0.132715	1.99486	0.0460584	0.169798
YBL101C	843.401	0.291261	0.15129	1.92518	0.0542062	0.180084
YBL100W-C	5.40731	0.206272	0.769345	0.268114	0.788612	NA
YBL100W-B	103.985	-0.27963	0.255746	-1.09339	0.274221	0.386634
YBL100W-A	0	NA	NA	NA	NA	NA
YBL100C	0.676678	0.171546	2.06485	0.0830791	0.933789	NA
YBL099W	2135.74	0.296478	0.138694	2.13764	0.0325458	0.146577
YBL098W	533.011	0.306897	0.165272	1.85691	0.0633234	0.190629
YBL097W	527.535	0.281566	0.144646	1.94659	0.0515837	0.176479
YBL096C	2.09123	1.21778	1.1227	1.08469	0.278059	NA
YBL095W	407.454	0.176886	0.150007	1.17919	0.238324	0.354576
YBL094C	7.773	1.92269	0.701498	2.74083	0.00612836	0.0639212
YBL093C	541.592	0.293065	0.144957	2.02173	0.0432044	0.164985
YBL092W	3577.81	-0.089118	0.149897	-0.594526	0.55216	0.627987
YBL091C-A	149.131	0.297781	0.190929	1.55964	0.118844	0.250375
YBL091C	627.455	0.0936542	0.163353	0.573324	0.566425	0.640966
YBL090W	365.051	0.0179112	0.16238	0.110305	0.912168	0.930695
YBL089W	440.571	0.169029	0.123389	1.36989	0.170721	0.296788
YBL088C	794.178	0.296848	0.13426	2.211	0.0270361	0.133021
YBL087C	1114.57	-0.0287099	0.153809	-0.186659	0.851928	0.882088
YBL086C	449.091	0.468866	0.132616	3.53553	0.000406966	0.0100659
YBL085W	1109.67	0.144953	0.141737	1.02269	0.306455	0.413758
YBL084C	579.387	0.317856	0.131099	2.42456	0.0153271	0.101085
YBL083C	0.0169632	0	6.00631	0	1	NA
YBL082C	303.015	0.174678	0.16724	1.04447	0.296266	0.405978
YBL081W	412.669	0.160455	0.170188	0.942807	0.34578	0.446513
YBL080C	367.74	0.183133	0.147282	1.24342	0.213714	0.333464
YBL079W	1710.86	0.132562	0.149704	0.885495	0.37589	0.476155
YBL078C	263.196	0.286104	0.187216	1.52821	0.126462	0.256596
YBL077W	0.415221	1.17759	2.866	0.410884	0.681158	NA
YBL076C	5357.84	0.220799	0.146473	1.50744	0.131698	0.261407
YBL075C	291.652	0.408837	0.143855	2.842	0.00448311	0.0528569
YBL074C	246.33	0.23346	0.166842	1.39928	0.161728	0.289761
YBL073W	0.671699	1.14848	2.08009	0.552132	0.580858	NA
YBL072C	1649.96	0.0513235	0.156685	0.327558	0.743246	0.792093
YBL071C-B	0.7987	-0.114789	1.73643	-0.0661062	0.947293	NA
YBL071W-A	175.039	0.0979216	0.194275	0.504035	0.614237	0.682367
YBL071C	3.00142	0.684756	0.901649	0.759449	0.447584	NA
YBL070C	1.10611	2.69724	1.60937	1.67596	0.0937464	NA
YBL069W	481.703	0.112005	0.141525	0.791414	0.428702	0.520612
YBL068W-A	0	NA	NA	NA	NA	NA
YBL068W	578.239	0.185346	0.175151	1.05821	0.28996	0.400655
YBL067C	848.341	0.293093	0.143934	2.0363	0.0417202	0.163287
YBL066C	509.599	0.233084	0.130122	1.79127	0.0732506	0.203576
YBL065W	2.379	1.16958	1.28029	0.913527	0.360965	NA
YBL064C	1057.08	-0.0958373	0.130292	-0.73556	0.461998	0.549745
YBL063W	382.235	0.0779267	0.15723	0.495622	0.620161	0.687366
YBL062W	2.27197	0.329411	1.1333	0.290665	0.771307	NA
YBL061C	1217.42	0.193199	0.140008	1.37992	0.167612	0.294257
YBL060W	368.038	0.2824	0.143044	1.97421	0.0483577	0.173339
YBL059C-A	214.46	0.130615	0.166498	0.784483	0.432757	0.523669
YBL059W	144.894	0.173178	0.173317	0.9992	0.317698	0.42299
YBL058W	1701.26	0.218753	0.138015	1.58499	0.112969	0.245425
YBL057C	464.533	0.141656	0.161102	0.879293	0.379242	0.478725
YBL056W	1664.77	0.11624	0.144389	0.805046	0.420793	0.514895
YBL055C	528.342	0.268731	0.156716	1.71476	0.0863886	0.218031
YBL054W	423.607	0.193431	0.166941	1.15868	0.246586	0.361847
YBL053W	1.92075	1.02413	1.10949	0.923059	0.355976	NA
YBL052C	435.927	0.246146	0.15121	1.62784	0.103558	0.235806
YBL051C	1564.48	0.238002	0.14718	1.61709	0.10586	0.237712
YBL050W	1043.82	0.258535	0.147016	1.75855	0.0786545	0.210217
YBL049W	39.0555	0.475166	0.250772	1.89482	0.0581168	0.184772
YBL048W	10.544	0.759068	0.470794	1.61232	0.106893	0.239383
YBL046W	458.121	0.196176	0.147852	1.32684	0.184562	0.307727
YBL045C	1354.34	0.186816	0.135459	1.37913	0.167854	0.294257
YBL044W	0.342706	-1.5699	2.62029	-0.599133	0.549084	NA
YBL043W	285.987	-0.849339	0.152077	-5.58493	2.33794e-08	1.78083e-06
YBL042C	1244.77	0.0576718	0.13714	0.420532	0.674097	0.73311
YBL041W	1544.99	0.247365	0.135711	1.82274	0.068343	0.196847
YBL040C	629.575	0.193183	0.131695	1.4669	0.142404	0.272162
YBL039W-B	75.437	-0.0315122	0.227619	-0.138443	0.88989	0.912914
YBL039C	1601.83	0.0762238	0.16135	0.472413	0.636632	0.701384
YBL039C-A	0	NA	NA	NA	NA	NA
YBL038W	716.556	0.129049	0.154541	0.83505	0.40369	0.499777
YBL037W	761.535	0.235593	0.13343	1.76567	0.0774509	0.208541
YBL036C	589.684	0.210414	0.146237	1.43886	0.150191	0.279658
YBL035C	537.879	0.427654	0.140762	3.03813	0.0023805	0.0346249
YBL034C	583.05	0.224562	0.149841	1.49867	0.133959	0.263592
YBL033C	2167.42	0.0527422	0.143454	0.36766	0.713127	0.768101
YBL032W	587.288	0.0838179	0.159709	0.524815	0.599712	0.66996
YBL031W	158.8	0.105321	0.164903	0.638684	0.523028	0.60294
YBL030C	2021.76	-0.00777768	0.13698	-0.0567798	0.954721	0.965562
YBL029C-A	124.183	0.119972	0.195465	0.613777	0.539363	0.617191
YBL029W	86.1551	0.224411	0.195557	1.14755	0.251154	0.365753
YBL028C	492.865	0.04144	0.164722	0.251575	0.80137	0.839206
YBL027W	3674.08	-0.043141	0.143107	-0.30146	0.763064	0.807238
YBL026W	399.184	0.0345176	0.169415	0.203746	0.838552	0.869649
YBL025W	175.961	0.0895608	0.178442	0.501905	0.615735	0.683638
YBL024W	1978.48	0.129332	0.148326	0.871947	0.383237	0.481877
YBL023C	924.298	0.403776	0.133876	3.01605	0.00256091	0.036305
YBL022C	2324.48	0.27284	0.149104	1.82986	0.0672703	0.195725
YBL021C	166.8	0.28287	0.176014	1.60709	0.108036	0.240462
YBL020W	688.705	0.264488	0.153165	1.72682	0.0842001	0.216157
YBL019W	275.52	0.438025	0.141442	3.09685	0.0019559	0.0302288
YBL018C	245.738	0.23092	0.176657	1.30716	0.191158	0.313754
YBL017C	1787.68	0.193897	0.140633	1.37875	0.167972	0.294307
YBL016W	1183.81	0.280517	0.142405	1.96986	0.0488546	0.173786
YBL015W	258.946	0.827708	0.176311	4.6946	2.67133e-06	0.000134472
YBL014C	601.429	0.175875	0.140251	1.254	0.209842	0.329923
YBL013W	76.136	0.511611	0.224053	2.28344	0.0224047	0.12136
YBL012C	0.523817	-0.81252	2.33355	-0.34819	0.727698	NA
YBL011W	1139.33	0.281678	0.133515	2.10971	0.0348835	0.151812
YBL010C	253.946	0.146559	0.168009	0.872329	0.383029	0.481824
YBL009W	531.798	0.0986698	0.160364	0.615287	0.538365	0.616293
YBL008W-A	6.50275	0.321895	0.660287	0.487507	0.625899	NA
YBL008W	502.866	0.275934	0.130847	2.10883	0.0349593	0.151812
YBL007C	1949.15	0.212269	0.135363	1.56815	0.116847	0.248569
YBL006C	560.004	0.125636	0.164745	0.762605	0.445699	0.536214
YBL006W-A	7.80333	0.207823	0.560417	0.370836	0.71076	0.766075
YBL005W	739.944	-0.0137502	0.133253	-0.103189	0.917813	0.935261
YBL005W-B	236.355	-0.316587	0.256671	-1.23344	0.217413	0.336295
YBL005W-A	0	NA	NA	NA	NA	NA
YBL004W	2535.01	0.169567	0.156339	1.08461	0.278094	0.390046
YBL003C	1841.54	-0.559825	0.164802	-3.39696	0.000681394	0.0146639
YBL002W	2698.15	-0.841384	0.142932	-5.88658	3.94258e-09	3.51132e-07
YBL001C	308.145	0.278252	0.178277	1.56078	0.118576	0.25028
YBR001C	1393.55	0.461814	0.12905	3.57856	0.000345493	0.00869592
YBR002C	808.466	0.166701	0.151575	1.09979	0.271423	0.384252
YBR003W	839.209	0.248967	0.133844	1.86013	0.0628675	0.190135
YBR004C	464.574	0.135606	0.149898	0.904654	0.365649	0.466551
YBR005W	335.527	0.266794	0.157386	1.69516	0.0900457	0.222171
YBR006W	158.159	0.292179	0.16978	1.72092	0.0852647	0.21746
YBR007C	545.159	0.232487	0.134269	1.73151	0.0833607	0.215306
YBR008C	9283.95	-1.78842	0.132368	-13.5109	1.34793e-41	3.90158e-38
YBR009C	3094.83	-0.570137	0.15633	-3.64702	0.000265298	0.0072444
YBR010W	4249.56	-0.36476	0.149199	-2.4448	0.0144934	0.0984734
YBR011C	1820.58	0.178916	0.153155	1.1682	0.242726	0.358667
YBR012C	0	NA	NA	NA	NA	NA
YBR012W-A	0	NA	NA	NA	NA	NA
YBR013C	0	NA	NA	NA	NA	NA
YBR014C	473.829	0.222433	0.165663	1.34268	0.179374	0.303448
YBR015C	1594.04	0.205126	0.138702	1.47889	0.139169	0.269125
YBR016W	463.139	0.197847	0.161953	1.22163	0.221846	0.340384
YBR017C	1669.02	0.207817	0.143757	1.44561	0.148286	0.277988
YBR018C	19.9629	0.295865	0.37206	0.795206	0.426493	0.519237
YBR019C	24.6257	0.35815	0.3924	0.912718	0.361391	0.46183
YBR020W	33.4411	0.250825	0.277073	0.905267	0.365324	0.466239
YBR021W	596.355	0.196804	0.146779	1.34082	0.179979	0.303848
YBR022W	203.815	0.320833	0.15168	2.1152	0.0344132	0.151152
YBR023C	2542.97	0.144878	0.141017	1.02738	0.30424	0.412044
YBR024W	287.371	0.486672	0.167144	2.9117	0.00359471	0.0461415
YBR025C	3777.93	0.141241	0.149114	0.947205	0.343534	0.444605
YBR026C	566.426	0.33338	0.140745	2.36867	0.017852	0.110059
YBR027C	6.13997	-0.180629	0.718683	-0.251334	0.801556	NA
YBR028C	808.689	0.191024	0.13756	1.38866	0.164935	0.291278
YBR029C	1273.18	0.0758122	0.150343	0.50426	0.614078	0.682322
YBR030W	463.267	0.218632	0.157135	1.39136	0.164115	0.290597
YBR031W	2263.45	0.0955528	0.163133	0.585737	0.558052	0.633788
YBR032W	63.6504	0.461395	0.210637	2.19048	0.0284896	0.136078
YBR033W	125.708	0.382433	0.208087	1.83785	0.0660848	0.194195
YBR034C	2127.03	0.0457472	0.147179	0.310826	0.755933	0.801776
YBR035C	710.107	0.137465	0.171405	0.801994	0.422557	0.516399
YBR036C	1821.47	0.204804	0.142098	1.44128	0.149504	0.278917
YBR037C	498.299	0.317298	0.153994	2.06046	0.0393549	0.159678
YBR038W	1030.93	0.0866765	0.128639	0.673798	0.50044	0.582555
YBR039W	925.134	0.274514	0.151339	1.8139	0.0696928	0.198625
YBR040W	6.68313	2.67065	1.17774	2.26761	0.0233528	NA
YBR041W	1120.82	0.237789	0.144244	1.64851	0.0992471	0.231309
YBR042C	479.961	0.256225	0.166911	1.5351	0.124759	0.255586
YBR043C	1059.36	0.0786888	0.137972	0.570326	0.568456	0.642859
YBR044C	633	0.284737	0.141366	2.01418	0.0439902	0.166275
YBR045C	110.5	0.225807	0.208933	1.08076	0.279803	0.390873
YBR046C	521.369	0.260206	0.143415	1.81436	0.0696222	0.198543
YBR047W	399.947	0.482119	0.178504	2.70089	0.00691546	0.0664378
YBR048W	1433.98	-0.00292553	0.140502	-0.020822	0.983388	0.989541
YBR049C	1102.08	0.126112	0.135754	0.928977	0.352901	0.453282
YBR050C	55.8736	0.624125	0.261803	2.38395	0.0171279	0.107837
YBR051W	2.76758	1.72448	1.17348	1.46954	0.141686	NA
YBR052C	583.187	0.228489	0.146054	1.56442	0.11772	0.249535
YBR053C	353.517	0.150225	0.151446	0.991936	0.321229	0.426121
YBR054W	813.164	-0.776508	0.149423	-5.19671	2.02845e-07	1.29041e-05
YBR055C	741.775	0.271286	0.147447	1.83989	0.065785	0.193708
YBR056W	582.747	0.289776	0.167252	1.73257	0.0831723	0.215278
YBR056W-A	48.8132	-0.0500659	0.279353	-0.179221	0.857764	0.886872
YBR056C-B	10.6857	0.362718	0.499962	0.725491	0.468151	0.554558
YBR057C	648.065	0.364369	0.131754	2.76552	0.00568319	0.0619585
YBR058C	863.185	0.23262	0.139392	1.66882	0.0951527	0.22715
YBR058C-A	315.94	0.00485017	0.175453	0.0276437	0.977946	0.985265
YBR059C	1482.35	0.262426	0.134829	1.94636	0.0516115	0.176479
YBR060C	593.184	0.413484	0.14219	2.90797	0.00363785	0.0465918
YBR061C	517.688	0.19741	0.134822	1.46422	0.143133	0.272834
YBR062C	304.861	0.387995	0.168949	2.29652	0.021646	0.119857
YBR063C	208.54	0.204033	0.164345	1.24149	0.214425	0.333953
YBR064W	0.585712	-0.745994	2.4205	-0.308198	0.757931	NA
YBR065C	415.685	0.24947	0.138616	1.79972	0.0719046	0.20187
YBR066C	166.463	0.16971	0.174119	0.97468	0.329719	0.433313
YBR067C	1380.49	0.287876	0.138709	2.07539	0.0379506	0.156997
YBR068C	4453.49	-0.433344	0.124163	-3.49012	0.000482801	0.0113155
YBR069C	2848.02	-0.125058	0.142725	-0.876213	0.380914	0.479998
YBR070C	292.076	0.20262	0.162228	1.24898	0.211672	0.331538
YBR071W	793.543	-0.492119	0.146551	-3.35801	0.000785054	0.0164662
YBR072W	40.7573	0.875132	0.330279	2.64967	0.00805698	0.0727642
YBR072C-A	8.51773	0.104932	0.608033	0.172576	0.862984	0.890838
YBR073W	1430.21	0.147459	0.151523	0.973175	0.330466	0.433956
YBR074W	837.615	0.303842	0.158467	1.91739	0.0551888	0.181745
YBR076W	23.2266	0.624195	0.326411	1.9123	0.0558379	0.182298
YBR076C-A	121.631	-0.135545	0.203022	-0.667636	0.504366	0.585712
YBR077C	364.474	0.10841	0.165428	0.655333	0.512254	0.592732
YBR079C	4248.83	0.1798	0.128262	1.40182	0.16097	0.289561
YBR080C	1326.53	0.261	0.13892	1.87878	0.0602747	0.187056
YBR081C	1035.88	0.236982	0.150087	1.57896	0.114345	0.246677
YBR082C	2207.77	0.148835	0.141227	1.05387	0.291944	0.402358
YBR083W	830.878	0.0464682	0.143873	0.32298	0.74671	0.794761
YBR084W	1440.44	0.231489	0.152806	1.51492	0.129794	0.259722
YBR084C-A	2767.3	0.0104277	0.155846	0.0669105	0.946653	0.959582
YBR085W	100.48	1.25704	0.227438	5.52696	3.2583e-08	2.44965e-06
YBR085C-A	567.796	-0.245463	0.160361	-1.53069	0.125846	0.256596
YBR086C	2201.25	0.17442	0.140786	1.2389	0.215381	0.334729
YBR087W	679.616	0.242254	0.145386	1.66628	0.0956577	0.227698
YBR088C	909.287	0.0728074	0.143431	0.507612	0.611726	0.680332
YBR089W	4.70531	0.369671	0.773158	0.478131	0.632557	NA
YBR089C-A	119.635	-0.0706956	0.210079	-0.336519	0.73648	0.787201
YBR090C	40.1265	0.130245	0.384768	0.338503	0.734984	0.786038
YBR091C	204.836	0.221524	0.17373	1.2751	0.202272	0.322536
YBR092C	1587.11	-0.286758	0.150644	-1.90355	0.0569684	0.183217
YBR093C	190.851	0.157939	0.192522	0.820366	0.412008	0.506931
YBR094W	598.136	0.198711	0.142585	1.39363	0.163429	0.290478
YBR095C	584.468	0.184936	0.153945	1.20131	0.229632	0.346905
YBR096W	513.74	0.369548	0.141206	2.61707	0.00886873	0.0760608
YBR097W	579.621	0.245727	0.133015	1.84737	0.0646935	0.192155
YBR098W	245.187	0.201262	0.145502	1.38322	0.166596	0.293049
YBR099C	40.127	0.353262	0.295439	1.19572	0.231807	0.349164
YBR101C	3206.36	0.138473	0.143196	0.967015	0.333536	0.436559
YBR102C	726.865	0.222035	0.148697	1.4932	0.135384	0.264938
YBR103W	696.689	0.230668	0.14264	1.61713	0.10585	0.237712
YBR103C-A	1.87001	0.890611	1.30752	0.681144	0.49578	NA
YBR104W	984.871	0.647199	0.161012	4.01958	5.83028e-05	0.00209637
YBR105C	1116.83	-0.405512	0.11252	-3.60392	0.00031345	0.0082107
YBR106W	1926.08	0.0629031	0.153058	0.410976	0.68109	0.738798
YBR107C	186.983	0.279383	0.177361	1.57522	0.115206	0.247101
YBR108W	427.513	0.30908	0.160352	1.92751	0.0539167	0.179704
YBR109C	759.11	0.0779172	0.144143	0.540557	0.588813	0.661102
YBR109W-A	32.6136	0.0644485	0.296529	0.217343	0.827941	0.860649
YBR110W	784.753	0.187393	0.146557	1.27863	0.201026	0.32192
YBR111C	389.727	0.31271	0.160731	1.94555	0.0517082	0.176601
YBR111W-A	180.402	0.252972	0.185189	1.36602	0.171933	0.297911
YBR112C	1113.13	0.0666975	0.160478	0.415617	0.67769	0.736465
YBR113W	3.29793	-1.43217	0.932312	-1.53615	0.124501	NA
YBR114W	491.639	0.191682	0.140395	1.36531	0.172157	0.29812
YBR115C	2921.34	0.158542	0.156372	1.01388	0.310641	0.417918
YBR116C	0.913243	-0.0222841	1.41141	-0.0157885	0.987403	NA
YBR117C	18.5791	0.542127	0.342787	1.58153	0.113757	0.246438
YBR118W	3166.74	-0.219288	0.14562	-1.50589	0.132094	0.261523
YBR119W	348.783	0.289394	0.141321	2.04778	0.0405814	0.161978
YBR120C	305.43	0.0761829	0.157231	0.484528	0.628011	0.693941
YBR121C	1911.54	0.224664	0.166993	1.34535	0.178511	0.302721
YBR121C-A	0	NA	NA	NA	NA	NA
YBR122C	695.955	0.11047	0.146813	0.75245	0.451781	0.541482
YBR123C	460.743	0.184358	0.128377	1.43607	0.150983	0.28059
YBR124W	1.35414	1.69482	1.65004	1.02714	0.304355	NA
YBR125C	665.853	0.422512	0.148023	2.85437	0.00431228	0.0513658
YBR126C	2028.58	0.094463	0.1229	0.768614	0.442123	0.532553
YBR126W-A	13.7243	0.0579999	0.481076	0.120563	0.904037	0.924152
YBR126W-B	2.32998	0.238084	0.950163	0.250571	0.802146	NA
YBR127C	2918.78	0.255444	0.144399	1.76902	0.0768908	0.207806
YBR128C	78.8661	0.374387	0.21013	1.78169	0.0747995	0.205805
YBR129C	391.485	0.168318	0.147388	1.142	0.253452	0.368097
YBR130C	936.163	0.161468	0.140272	1.15111	0.249687	0.364642
YBR131W	348.457	0.189801	0.148837	1.27523	0.202229	0.322536
YBR131C-A	0	NA	NA	NA	NA	NA
YBR132C	891.472	0.528582	0.115964	4.55814	5.16083e-06	0.000240936
YBR133C	837.003	0.305743	0.128144	2.38594	0.0170356	0.107545
YBR134W	8.13638	-0.356687	1.02433	-0.348214	0.727679	0.780388
YBR135W	352.652	0.325735	0.164023	1.98592	0.0470425	0.171415
YBR136W	593.219	0.255013	0.139926	1.82249	0.0683813	0.196847
YBR137W	473.77	0.219619	0.161799	1.35736	0.174667	0.300669
YBR138C	293.652	0.220134	0.157173	1.40058	0.161338	0.289661
YBR139W	896.489	0.222988	0.132008	1.68921	0.0911797	0.222717
YBR141C	222.343	0.218308	0.155549	1.40347	0.160476	0.289561
YBR141W-A	14.0951	0.440178	0.448585	0.981258	0.326465	0.430361
YBR142W	1099.49	0.238244	0.173225	1.37535	0.169024	0.295143
YBR143C	2865.96	0.148964	0.142233	1.04733	0.294947	0.404897
YBR144C	4.61981	-0.143075	0.893665	-0.160099	0.872803	NA
YBR145W	1178.73	0.174756	0.17595	0.993209	0.320608	0.425786
YBR146W	825.247	0.219043	0.140929	1.55428	0.120118	0.251424
YBR147W	126.143	0.329533	0.21617	1.52441	0.127405	0.256986
YBR148W	70.5691	0.55802	0.211694	2.63597	0.00838978	0.0741446
YBR149W	1349.39	0.182437	0.137439	1.3274	0.184375	0.307681
YBR150C	626.95	0.170888	0.127403	1.34132	0.179817	0.303802
YBR151W	1426.69	-0.0726415	0.135624	-0.535611	0.592227	0.664033
YBR152W	237.489	0.273226	0.154481	1.76867	0.0769492	0.207867
YBR153W	399.434	0.240819	0.147137	1.63671	0.101692	0.234072
YBR154C	1803.79	0.12706	0.160417	0.792059	0.428326	0.520265
YBR155W	484.32	0.301958	0.168944	1.78732	0.0738856	0.204652
YBR156C	312.577	0.119953	0.149805	0.800733	0.423286	0.516682
YBR157C	293.542	0.687759	0.160791	4.27735	1.89135e-05	0.000782074
YBR158W	1320.49	-1.14222	0.140947	-8.10389	5.32304e-16	1.1852e-13
YBR159W	1136.7	0.195098	0.136377	1.43057	0.152552	0.282018
YBR160W	1043.43	0.28255	0.135272	2.08875	0.03673	0.155091
YBR161W	349.266	0.267001	0.138862	1.92278	0.0545071	0.180538
YBR162C	3253.68	-0.0476558	0.146742	-0.324759	0.745364	0.793766
YBR162W-A	392.549	-0.00478241	0.221745	-0.0215672	0.982793	0.989115
YBR163W	394.726	0.270377	0.16394	1.64925	0.0990971	0.231274
YBR164C	738.231	0.228394	0.158869	1.43763	0.150539	0.280035
YBR165W	380.697	0.203339	0.14602	1.39254	0.163758	0.290597
YBR166C	1166.37	0.277627	0.149604	1.85575	0.0634893	0.19093
YBR167C	183.89	0.331717	0.179729	1.84565	0.0649429	0.192318
YBR168W	257.962	0.205288	0.153806	1.33472	0.181967	0.305841
YBR169C	1135.04	0.35569	0.145919	2.43758	0.0147861	0.0997628
YBR170C	1161.19	0.344913	0.134282	2.56858	0.0102117	0.0828747
YBR171W	702.45	0.228253	0.156924	1.45455	0.145793	0.275317
YBR172C	1775.92	0.210356	0.134909	1.55925	0.118938	0.250375
YBR173C	719.857	0.222524	0.218001	1.02075	0.307373	0.414775
YBR174C	8.61718	0.685094	0.693709	0.987581	0.323358	0.427867
YBR175W	306.374	0.15763	0.151218	1.0424	0.297226	0.406099
YBR176W	543.332	0.41992	0.149352	2.81161	0.00492945	0.0559541
YBR177C	1176.07	-0.152466	0.13319	-1.14473	0.252323	0.366829
YBR178W	2.57046	3.27416	1.31008	2.4992	0.0124475	NA
YBR179C	910.421	0.207012	0.147004	1.4082	0.159071	0.288852
YBR180W	10.0249	0.71848	0.526864	1.36369	0.172664	0.298468
YBR181C	1450.01	-0.0422593	0.154143	-0.274157	0.783964	0.824109
YBR182C	99.9112	0.116755	0.181019	0.644987	0.518936	0.599027
YBR182C-A	13.454	0.280044	0.496423	0.564124	0.57267	0.646992
YBR183W	613.187	-0.113537	0.145989	-0.777712	0.436739	0.526945
YBR184W	61.9602	0.135304	0.234348	0.577363	0.563694	0.638596
YBR185C	470.529	0.0765195	0.16462	0.464824	0.642057	0.706092
YBR186W	19.0479	0.679954	0.465017	1.46221	0.143683	0.273253
YBR187W	792.709	0.0953631	0.143112	0.666352	0.505186	0.586547
YBR188C	147.753	0.171629	0.17057	1.0062	0.314318	0.420916
YBR189W	3118.38	-0.0829217	0.157124	-0.527747	0.597675	0.668459
YBR190W	2.77314	0.272794	0.938491	0.290673	0.771301	NA
YBR191W	1638.48	-0.0136554	0.15512	-0.0880311	0.929852	0.945864
YBR191W-A	0.166435	0	4.63526	0	1	NA
YBR192W	813.368	0.190326	0.150566	1.26407	0.206204	0.326648
YBR193C	345.938	0.274664	0.154659	1.77593	0.0757442	0.20625
YBR194W	197.38	0.302894	0.174948	1.73134	0.0833917	0.215306
YBR195C	325.752	0.440655	0.144044	3.05917	0.00221955	0.0334608
YBR196C	6353.32	-0.591431	0.153067	-3.86387	0.000111606	0.00347359
YBR196C-A	16.9939	0.00663863	0.418403	0.0158666	0.987341	0.992631
YBR196C-B	30.7154	-0.791721	0.348994	-2.26858	0.0232938	0.124368
YBR197C	263.094	0.184944	0.158874	1.16409	0.244387	0.36008
YBR198C	929.65	0.172328	0.145286	1.18613	0.235571	0.351867
YBR199W	1644.03	0.194868	0.129847	1.50075	0.133421	0.262981
YBR200W	764.978	0.396811	0.148155	2.67835	0.00739857	0.0695297
YBR200W-A	0.147899	0.215798	4.85152	0.0444804	0.964522	NA
YBR201W	264.769	0.280096	0.152823	1.83281	0.066831	0.195693
YBR201C-A	56.9027	0.625698	0.245704	2.54655	0.0108792	0.0848785
YBR202W	1411.34	0.384232	0.131884	2.91341	0.003575	0.0460908
YBR203W	537.88	0.307041	0.145136	2.11553	0.0343845	0.15114
YBR204C	378.532	0.342169	0.158473	2.15916	0.0308378	0.142247
YBR205W	693.995	0.191649	0.14909	1.28546	0.198632	0.319411
YBR206W	14.3518	0.371964	0.427837	0.869406	0.384625	0.482992
YBR207W	1538.01	0.322099	0.143789	2.24007	0.0250861	0.128289
YBR208C	611.597	-0.0176329	0.158812	-0.11103	0.911592	0.93056
YBR209W	3.66823	0.824826	0.951072	0.867259	0.3858	NA
YBR210W	287.98	0.33881	0.166831	2.03086	0.0422696	0.163978
YBR211C	287.825	0.151805	0.147267	1.03081	0.302629	0.410864
YBR212W	911.676	0.356997	0.139353	2.56182	0.0104126	0.0831225
YBR213W	76.3979	0.455648	0.206634	2.2051	0.0274472	0.13374
YBR214W	533.881	0.439497	0.15469	2.84115	0.00449518	0.0528914
YBR215W	529.156	0.240554	0.140895	1.70732	0.087762	0.219557
YBR216C	643.805	0.25407	0.121555	2.09016	0.0366038	0.154956
YBR217W	156.182	0.260574	0.171616	1.51835	0.128926	0.258764
YBR218C	2045.68	0.167212	0.14839	1.12684	0.25981	0.373582
YBR219C	0.686261	0.2158	2.15742	0.100027	0.920323	NA
YBR220C	540.133	0.306291	0.15538	1.97124	0.048697	0.173786
YBR221C	1330.6	0.318028	0.136969	2.3219	0.0202384	0.116872
YBR221W-A	0.0629124	0	6.00631	0	1	NA
YBR222C	914.892	0.281745	0.149087	1.8898	0.0587841	0.185276
YBR223C	305.398	0.199022	0.14604	1.36279	0.172949	0.298598
YBR223W-A	0.0440822	0	6.00631	0	1	NA
YBR224W	6.60513	0.899995	0.618243	1.45573	0.145467	NA
YBR225W	418.201	0.274914	0.137824	1.99467	0.0460791	0.169798
YBR226C	0.58978	-2.28339	2.14033	-1.06684	0.286043	NA
YBR227C	711.295	0.335911	0.150041	2.2388	0.0251692	0.128487
YBR228W	244.44	0.40635	0.163688	2.48247	0.0130475	0.092225
YBR229C	851.202	0.39302	0.144268	2.72424	0.00644503	0.0652278
YBR230C	337.089	0.187179	0.157309	1.18989	0.234091	0.350713
YBR230W-A	29.3028	0.948286	0.349932	2.70991	0.00673005	0.0663592
YBR231C	366.598	0.434554	0.173523	2.50431	0.0122692	0.0893153
YBR232C	1.50727	0.627317	1.54087	0.407119	0.683921	NA
YBR233W	472.712	0.321874	0.145129	2.21785	0.0265654	0.132347
YBR233W-A	147.116	0.267444	0.203968	1.31121	0.189787	0.312391
YBR234C	1104.29	0.231201	0.143427	1.61198	0.106966	0.23939
YBR235W	657.549	0.37674	0.148332	2.53985	0.0110901	0.0854866
YBR236C	868.017	0.133544	0.138933	0.961216	0.336444	0.438675
YBR237W	632.659	0.304569	0.146668	2.07659	0.0378394	0.156939
YBR238C	952.532	0.409358	0.153137	2.67315	0.00751429	0.070275
YBR239C	374.657	0.276374	0.151796	1.82069	0.0686537	0.197043
YBR240C	92.4576	0.565704	0.188463	3.00166	0.00268508	0.0375457
YBR241C	171.334	0.609675	0.157153	3.8795	0.000104673	0.00331066
YBR242W	705.386	0.0762671	0.151661	0.50288	0.615049	0.683139
YBR243C	540.665	-0.00226658	0.149037	-0.0152082	0.987866	0.992667
YBR244W	1369.72	-1.01542	0.153082	-6.63317	3.28556e-11	3.72943e-09
YBR245C	1312.36	0.276629	0.146824	1.88408	0.0595543	0.186256
YBR246W	537.093	0.249135	0.147224	1.69222	0.0906036	0.222381
YBR247C	859.208	0.230741	0.149453	1.5439	0.122612	0.254408
YBR248C	2201.09	0.269911	0.150359	1.79511	0.0726363	0.202852
YBR249C	2501.99	0.19473	0.161432	1.20626	0.227717	0.345124
YBR250W	68.5402	0.536525	0.232021	2.3124	0.0207555	0.117871
YBR251W	628.828	0.165605	0.13913	1.19029	0.233931	0.350713
YBR252W	417.153	0.213213	0.177056	1.20421	0.228507	0.345657
YBR253W	275.265	0.0957968	0.188002	0.509553	0.610365	0.679239
YBR254C	279.191	0.116962	0.151943	0.769777	0.441432	0.531943
YBR255W	522.058	0.231222	0.142371	1.62408	0.104359	0.235876
YBR255C-A	239.762	0.397295	0.17503	2.26987	0.0232157	0.124325
YBR256C	2742.75	0.0765535	0.150675	0.508069	0.611405	0.680135
YBR257W	276.996	0.166689	0.154027	1.08221	0.27916	0.390418
YBR258C	184.282	0.184023	0.184999	0.994722	0.319871	0.425295
YBR259W	372.374	0.120177	0.150573	0.798134	0.424793	0.517749
YBR260C	615.081	0.15993	0.146952	1.08831	0.276458	0.38864
YBR261C	373.804	0.234812	0.160539	1.46264	0.143565	0.273208
YBR262C	366.214	0.0131031	0.178145	0.0735533	0.941366	0.955394
YBR263W	1244.92	0.232025	0.142698	1.62598	0.103953	0.235806
YBR264C	180.267	0.394605	0.175368	2.25015	0.0244394	0.12723
YBR265W	690.205	0.15542	0.153681	1.01131	0.311866	0.418982
YBR267W	1086.59	0.2413	0.156875	1.53816	0.124008	0.255473
YBR266C	0.955047	1.69643	1.82429	0.929912	0.352417	NA
YBR268W	271.425	0.114779	0.176984	0.648529	0.516643	0.596618
YBR269C	266.883	0.335343	0.165369	2.02785	0.0425757	0.164314
YBR270C	138.812	0.458944	0.177796	2.5813	0.00984301	0.0809989
YBR271W	360.586	0.247557	0.149802	1.65256	0.0984212	0.231071
YBR272C	781.287	0.260266	0.144507	1.80107	0.0716924	0.201567
YBR273C	725.101	0.220566	0.16535	1.33394	0.182225	0.305856
YBR274W	432.515	0.132613	0.167255	0.792878	0.427849	0.519981
YBR275C	768.391	0.305573	0.149567	2.04305	0.0410475	0.162504
YBR276C	752.853	0.174609	0.144224	1.21068	0.226019	0.34396
YBR277C	5.10152	-0.155192	0.855315	-0.181445	0.856019	NA
YBR278W	152.338	0.32406	0.209935	1.54362	0.12268	0.254459
YBR279W	1164.89	0.296868	0.142232	2.08721	0.0368691	0.155339
YBR280C	373.76	0.458439	0.13026	3.51943	0.000432477	0.0105638
YBR281C	705.113	0.405739	0.146526	2.76905	0.00562196	0.0616393
YBR282W	345.962	0.182018	0.161069	1.13006	0.25845	0.372923
YBR283C	1867.02	0.265495	0.131684	2.01616	0.0437837	0.166125
YBR284W	103.412	0.557878	0.20418	2.73229	0.00628951	0.0644822
YBR285W	13.2195	0.173509	0.460345	0.376911	0.70624	0.762054
YBR286W	2609.72	0.442212	0.145349	3.04241	0.00234692	0.0343115
YBR287W	1780.81	0.164966	0.134028	1.23083	0.218385	0.337155
YBR288C	714.958	0.242212	0.154496	1.56775	0.116939	0.248569
YBR289W	444.706	0.137591	0.174036	0.790592	0.429182	0.520758
YBR290W	823.254	0.219863	0.140906	1.56035	0.118677	0.250372
YBR291C	307.937	-0.0710584	0.164676	-0.431505	0.666101	0.726462
YBR292C	15.8833	0.218989	0.401733	0.545111	0.585677	0.65873
YBR293W	421.54	0.15362	0.170607	0.900436	0.367888	0.468587
YBR294W	13.0558	0.232705	0.563721	0.412802	0.679752	0.738013
YBR295W	841.929	-0.108889	0.122595	-0.888208	0.374429	0.474928
YBR296C	39.4356	0.555978	0.267789	2.07618	0.0378775	0.15696
YBR296C-A	3.40372	-1.36328	0.993098	-1.37276	0.169828	NA
YBR297W	204.246	0.502533	0.160185	3.13721	0.00170566	0.0279719
YBR298C	174.092	0.409486	0.178324	2.2963	0.0216588	0.119857
YBR298C-A	0.225625	1.17759	3.58562	0.32842	0.742594	NA
YBR299W	19.1998	0.385425	0.384071	1.00352	0.315608	0.421953
YBR300C	4.38709	0.410685	0.702654	0.584477	0.558899	NA
YBR301W	5.40995	1.11752	0.628903	1.77694	0.0755777	NA
YBR302C	27.8993	0.234493	0.333811	0.702472	0.482385	0.566435
YDR293C	1769.89	0.0793898	0.141405	0.561438	0.574499	0.648679
YDL183C	170.396	0.360324	0.161416	2.23227	0.0255973	0.129644
YDL112W	1095.21	0.170999	0.15372	1.1124	0.265964	0.379131
YDL033C	536.512	0.189554	0.15223	1.24519	0.213063	0.332818
YDR036C	475.587	0.22022	0.131624	1.67309	0.0943086	0.226242
YDR100W	248.184	0.0839446	0.159356	0.526772	0.598352	0.668699
YDR166C	708.59	0.132754	0.151092	0.878627	0.379604	0.479008
YDR351W	938.975	0.188426	0.126715	1.48701	0.137013	0.26661
YDR420W	1052.71	0.171604	0.154691	1.10934	0.267286	0.380083
YDR496C	2055.33	0.229496	0.144056	1.5931	0.111137	0.244074
YDL248W	110.26	0.361884	0.190901	1.89566	0.0580045	0.184772
YDL247W-A	0	NA	NA	NA	NA	NA
YDL247W	0.0549502	0	6.00631	0	1	NA
YDL246C	0	NA	NA	NA	NA	NA
YDL245C	0.180528	0	6.00631	0	1	NA
YDL244W	14.4638	0.685889	0.44397	1.5449	0.12237	0.254363
YDL243C	1865.84	-0.69885	0.154619	-4.51982	6.18915e-06	0.000282118
YDL242W	50.502	0.0307083	0.242447	0.12666	0.899209	0.920029
YDL241W	186.291	0.344091	0.172084	1.99955	0.0455493	0.168954
YDL240C-A	0.178092	0	4.18321	0	1	NA
YDL240W	727.374	0.154704	0.139078	1.11235	0.265989	0.379131
YDL239C	152.26	0.32521	0.193386	1.68166	0.0926352	0.224285
YDL238C	261.427	0.252769	0.155534	1.62517	0.104126	0.235806
YDL237W	499.63	0.268312	0.141361	1.89806	0.0576883	0.184711
YDL236W	1393.41	0.143043	0.146475	0.976566	0.328784	0.432379
YDL235C	948.475	0.125132	0.153593	0.814698	0.415245	0.509939
YDL234C	908.186	0.354725	0.145357	2.44036	0.0146724	0.0993435
YDL233W	267.842	0.37954	0.157895	2.40375	0.016228	0.104266
YDL232W	296.635	0.0563815	0.159265	0.35401	0.723331	0.776588
YDL231C	844.245	0.225163	0.139686	1.61192	0.106979	0.23939
YDL230W	304.759	0.207209	0.162378	1.27609	0.201922	0.322536
YDL229W	6209.73	-0.0234792	0.147286	-0.159412	0.873344	0.898967
YDL228C	1.36598	2.07256	1.71273	1.21009	0.226245	NA
YDL227C	928.757	-0.779265	0.143628	-5.42559	5.77625e-08	3.9808e-06
YDL226C	911.698	0.122039	0.150741	0.809591	0.418175	0.512994
YDL225W	991.461	0.275515	0.136027	2.02545	0.0428214	0.164422
YDL224C	850.64	0.174819	0.134956	1.29537	0.195191	0.31732
YDL223C	220.441	0.493283	0.162751	3.03091	0.00243819	0.035024
YDL222C	29.6904	0.620959	0.303531	2.04578	0.040778	0.162132
YDL221W	12.262	0.353996	0.438599	0.807106	0.419605	0.514203
YDL220C	350.937	0.314883	0.136726	2.30302	0.0212775	0.118895
YDL219W	195.38	0.256522	0.157187	1.63196	0.102688	0.235431
YDL218W	42.2201	0.319526	0.311823	1.0247	0.305503	0.412925
YDL217C	553.053	0.166303	0.141347	1.17656	0.23937	0.355693
YDL216C	234.777	0.267729	0.151788	1.76384	0.0777586	0.209063
YDL215C	835.43	0.244053	0.133783	1.82424	0.0681154	0.196847
YDL214C	23.1564	0.560231	0.356911	1.56966	0.116493	0.248207
YDL213C	553.802	0.210666	0.176835	1.19131	0.233532	0.350328
YDL212W	1287.56	0.0733702	0.144577	0.507482	0.611817	0.680332
YDL211C	162.295	0.220399	0.161469	1.36497	0.172264	0.298217
YDL210W	46.8591	0.408115	0.282165	1.44637	0.148073	0.277859
YDL209C	330.153	0.37376	0.137445	2.71934	0.00654121	0.0655067
YDL208W	1487.65	0.0897822	0.161857	0.554701	0.579099	0.653109
YDL207W	726.291	0.239805	0.140921	1.7017	0.0888119	0.220766
YDL206W	360.203	0.329932	0.128723	2.56312	0.0103736	0.0831225
YDL205C	1548.48	0.169816	0.130019	1.30609	0.191523	0.314026
YDL204W	171.022	0.34033	0.176789	1.92507	0.0542211	0.180084
YDL203C	433.468	0.292613	0.139578	2.09641	0.0360458	0.154307
YDL202W	584.256	0.264694	0.152134	1.73987	0.081881	0.212758
YDL201W	683.208	0.179667	0.163735	1.0973	0.272509	0.385145
YDL200C	210.749	0.384309	0.195781	1.96295	0.0496523	0.174947
YDL199C	137.246	0.305329	0.179323	1.70268	0.0886286	0.220581
YDL198C	1910.7	0.00747864	0.166709	0.0448606	0.964218	0.973807
YDL197C	340.831	0.289852	0.142458	2.03465	0.0418866	0.163287
YDL196W	10.8922	0.681339	0.514204	1.32504	0.185159	0.308191
YDL195W	2868.28	0.170321	0.148119	1.1499	0.250186	0.364818
YDL194W	371.665	0.763225	0.155814	4.89832	9.6661e-07	5.18121e-05
YDL193W	487.301	0.222065	0.140825	1.57688	0.114823	0.246677
YDL192W	1696.6	0.0175535	0.148382	0.1183	0.90583	0.925821
YDL191W	825.605	-0.0877727	0.159347	-0.550828	0.581751	0.655206
YDL190C	1406.49	0.207981	0.140956	1.4755	0.140078	0.270019
YDL189W	645.965	0.183753	0.156569	1.17362	0.240548	0.356996
YDL188C	751.871	0.250733	0.147102	1.70448	0.0882916	0.220163
YDL187C	43.8511	0.736501	0.260027	2.8324	0.00462005	0.0540312
YDL186W	4.00479	0.418714	0.947783	0.441782	0.658647	NA
YDL185C-A	0.716263	1.10962	2.22837	0.497951	0.618519	NA
YDL185W	4306.68	0.230006	0.149568	1.53781	0.124096	0.255473
YDL184C	971.673	-0.243506	0.173193	-1.40598	0.159729	0.289321
YDL182W	1631.12	-0.301233	0.148159	-2.03317	0.0420351	0.163323
YDL181W	89.156	0.325718	0.252082	1.29211	0.196319	0.317986
YDL180W	1686.97	0.209221	0.134174	1.55933	0.118919	0.250375
YDL179W	508.073	-0.502104	0.146066	-3.4375	0.000587107	0.0130932
YDL178W	1069.43	0.164958	0.149974	1.09991	0.271371	0.384252
YDL177C	167.594	0.623442	0.1756	3.55036	0.000384709	0.00955829
YDL176W	418.536	0.594722	0.148135	4.01472	5.95161e-05	0.00212678
YDL175C	439.222	0.282296	0.158054	1.78607	0.0740875	0.204821
YDL174C	1872.34	-0.312134	0.13485	-2.31467	0.020631	0.117668
YDL173W	883.709	0.2501	0.14228	1.7578	0.0787819	0.210392
YDL172C	13.5618	0.144678	0.425843	0.339746	0.734048	0.785472
YDL171C	3307.22	0.351199	0.151622	2.31629	0.0205427	0.117628
YDL170W	487.734	0.503079	0.152755	3.29337	0.000989949	0.0193609
YDL169C	80.6325	0.545336	0.206746	2.63771	0.00834688	0.0741106
YDL168W	3450.4	-0.104281	0.14653	-0.711673	0.476667	0.56246
YDL167C	1142.98	0.247652	0.134941	1.83526	0.0664671	0.195022
YDL166C	440.158	0.182897	0.173564	1.05378	0.291986	0.402358
YDL165W	289.589	-0.0192553	0.180723	-0.106546	0.91515	0.933204
YDL164C	840.439	0.2949	0.135977	2.16875	0.0301017	0.140531
YDL163W	0.129905	0	6.00631	0	1	NA
YDL162C	1.11933	1.82596	1.53805	1.18719	0.235154	NA
YDL161W	1130.32	0.23153	0.147373	1.57104	0.116173	0.247938
YDL160C-A	129.238	0.25734	0.196009	1.3129	0.189217	0.311984
YDL160C	1324.04	0.271417	0.136939	1.98204	0.0474752	0.171806
YDL159W-A	0.317101	0.215799	2.88932	0.0746886	0.940462	NA
YDL159W	470.66	0.126639	0.142528	0.88852	0.374261	0.474819
YDL159C-B	1.13918	1.23787	1.48194	0.835305	0.403546	NA
YDL158C	30.9071	0.0296585	0.337733	0.0878164	0.930023	0.945872
YDL157C	227.258	0.322388	0.174363	1.84894	0.0644663	0.191802
YDL156W	330.778	0.510802	0.140297	3.64086	0.000271729	0.00735065
YDL155W	611.397	0.202637	0.140764	1.43955	0.149996	0.279474
YDL154W	311.213	0.327948	0.160118	2.04817	0.0405431	0.161978
YDL153C	1027.01	0.224988	0.17392	1.29363	0.195794	0.31776
YDL152W	4.26373	1.69341	1.54335	1.09722	0.272543	NA
YDL151C	0.899949	0.209681	1.85026	0.113325	0.909773	NA
YDL150W	904.157	0.215804	0.15425	1.39905	0.161798	0.289761
YDL149W	266.392	0.272549	0.156083	1.74618	0.0807802	0.21208
YDL148C	1251.04	0.19459	0.147359	1.32051	0.186664	0.309715
YDL147W	3310.89	0.218767	0.148296	1.47521	0.140156	0.270019
YDL146W	425.672	0.264276	0.145763	1.81306	0.0698224	0.198625
YDL145C	2819.27	0.179193	0.142527	1.25726	0.208661	0.329049
YDL144C	463.393	0.333197	0.185514	1.79607	0.0724827	0.202609
YDL143W	2303.73	0.165817	0.153108	1.083	0.278806	0.390418
YDL142C	247.744	0.335222	0.141486	2.3693	0.0178217	0.109989
YDL141W	580.492	0.519994	0.135123	3.84829	0.000118944	0.00364321
YDL140C	4018.04	0.217756	0.143508	1.51738	0.129171	0.259103
YDL139C	149.698	0.113031	0.180958	0.624624	0.532218	0.610948
YDL138W	556.211	0.487456	0.125199	3.89346	9.88252e-05	0.00319609
YDL137W	1038.35	0.117748	0.140372	0.83883	0.401564	0.497977
YDL136W	627.044	-0.0280813	0.147326	-0.190607	0.848833	0.879681
YDL135C	590.887	0.254888	0.159991	1.59313	0.11113	0.244074
YDL134C	1108.89	0.153683	0.134878	1.13942	0.254529	0.369043
YDL133C-A	866.3	-0.199429	0.195894	-1.01805	0.308656	0.415924
YDL133W	506.448	0.205516	0.136768	1.50266	0.132926	0.262574
YDL132W	1368.02	0.377928	0.151882	2.4883	0.0128357	0.091423
YDL131W	1683.22	0.213121	0.142512	1.49546	0.134794	0.264516
YDL130W-A	223.132	0.382144	0.181996	2.09974	0.0357515	0.153878
YDL130W	1438.96	0.0611289	0.214499	0.284984	0.775656	0.817305
YDL129W	199.971	0.0587962	0.16416	0.358164	0.72022	0.774253
YDL128W	1357.89	0.120965	0.130206	0.929028	0.352875	0.453282
YDL127W	426.91	0.32877	0.147893	2.22303	0.0262136	0.131371
YDL126C	5490.53	0.213338	0.14888	1.43295	0.151871	0.281314
YDL125C	943.956	-0.0923394	0.158558	-0.58237	0.560317	0.635518
YDL124W	4066.33	-0.727226	0.133106	-5.46349	4.66854e-08	3.31416e-06
YDL123W	293.411	0.331276	0.161929	2.04582	0.0407742	0.162132
YDL122W	1793.3	0.18022	0.13264	1.35872	0.174237	0.300374
YDL121C	358.674	0.037047	0.167898	0.220652	0.825364	0.859299
YDL120W	431.968	0.283691	0.139388	2.03525	0.0418253	0.163287
YDL119C	395.754	0.184295	0.15173	1.21463	0.224509	0.342566
YDL118W	1.46226	1.25178	1.34136	0.933216	0.350708	NA
YDL117W	1011.32	0.153544	0.133752	1.14797	0.250981	0.365609
YDL116W	1236.99	0.185917	0.141422	1.31462	0.188638	0.311557
YDL115C	499.084	0.138458	0.17597	0.786825	0.431384	0.522488
YDL114W-A	2.97631	0.194357	0.980999	0.198121	0.84295	NA
YDL114W	6.05496	0.263578	0.832597	0.316573	0.751567	NA
YDL113C	547.419	0.150217	0.139093	1.07997	0.280155	0.391271
YDL111C	666.749	0.0444788	0.133942	0.332075	0.739833	0.789862
YDL110C	537.295	0.226026	0.161794	1.397	0.162415	0.289809
YDL109C	175.674	0.275002	0.162361	1.69377	0.0903088	0.222286
YDL108W	323.589	0.304691	0.167818	1.8156	0.0694316	0.198195
YDL107W	276.371	0.27335	0.153641	1.77915	0.0752151	0.206048
YDL106C	621.566	0.0867417	0.143867	0.602931	0.546555	0.622836
YDL105W	211.295	0.222469	0.160519	1.38594	0.165765	0.292299
YDL104C	198.134	0.247256	0.168676	1.46586	0.142686	0.272555
YDL103C	747.419	0.286036	0.13783	2.07529	0.0379599	0.156997
YDL102W	781.275	0.308739	0.141392	2.18357	0.0289941	0.137242
YDL101C	436.921	0.199286	0.146167	1.36341	0.172752	0.298526
YDL100C	1381.66	0.251915	0.147265	1.71062	0.0871506	0.218878
YDL099W	642.951	0.275516	0.148514	1.85515	0.0635746	0.191021
YDL098C	204.705	0.260868	0.168059	1.55224	0.120604	0.25214
YDL097C	2408.34	0.225029	0.140344	1.60342	0.108843	0.241633
YDL096C	0.959838	2.00127	2.07764	0.963242	0.335426	NA
YDL095W	2790	0.208969	0.143962	1.45156	0.146625	0.275918
YDL094C	7.983	0.0981129	0.572422	0.1714	0.863909	0.891475
YDL093W	432.852	0.539067	0.16166	3.33458	0.000854294	0.0173527
YDL092W	516.912	0.147516	0.160649	0.918249	0.358488	0.459033
YDL091C	391.398	0.314667	0.157931	1.99243	0.0463236	0.170238
YDL090C	387.173	0.366487	0.15548	2.35714	0.0184162	0.111323
YDL089W	388.446	0.520828	0.140033	3.71932	0.000199757	0.00569652
YDL088C	721.032	0.220162	0.143395	1.53535	0.124697	0.255586
YDL087C	236.237	0.29483	0.15602	1.8897	0.0587986	0.185276
YDL086W	1194.04	0.212323	0.148851	1.42642	0.153748	0.283273
YDL086C-A	19.4108	0.359844	0.370442	0.971389	0.331355	0.434772
YDL085C-A	90.8434	0.575338	0.206141	2.791	0.00525462	0.0587239
YDL085W	21.2912	0.523705	0.375259	1.39558	0.16284	0.290114
YDL084W	2342.51	0.0468019	0.145583	0.321479	0.747848	0.795679
YDL083C	2004.14	-0.0858104	0.150852	-0.568837	0.569467	0.64375
YDL082W	2168.58	0.0756332	0.156654	0.482805	0.629234	0.695027
YDL081C	1651.65	0.0920434	0.174538	0.527356	0.597946	0.668543
YDL080C	623.148	0.270952	0.133581	2.02838	0.0425216	0.164215
YDL079C	42.1459	0.915962	0.283326	3.23289	0.00122544	0.0228105
YDL078C	705.137	0.329063	0.149803	2.19663	0.0280466	0.134964
YDL077C	571.234	0.364294	0.147945	2.46236	0.0138025	0.0944476
YDL076C	372.719	0.205849	0.140038	1.46995	0.141575	0.271744
YDL075W	1818.3	-0.0578939	0.196661	-0.294385	0.768464	0.811944
YDL074C	1477.47	0.197914	0.12546	1.5775	0.114681	0.246677
YDL073W	887.357	0.258487	0.134117	1.92732	0.0539398	0.179704
YDL072C	1013.64	0.141126	0.134418	1.0499	0.293762	0.403749
YDL071C	8.33589	-0.252715	0.557092	-0.453632	0.650094	0.713136
YDL070W	2398.1	-0.279749	0.126989	-2.20294	0.0275988	0.13374
YDL069C	213.939	0.215171	0.174462	1.23333	0.217451	0.336295
YDL068W	6.58224	1.07707	0.646799	1.66523	0.0958676	NA
YDL067C	634.758	0.212108	0.166451	1.2743	0.202557	0.322695
YDL066W	1587.75	0.388648	0.153534	2.53135	0.0113625	0.0862094
YDL065C	783.809	0.261637	0.168971	1.54841	0.121524	0.253514
YDL064W	305.95	0.0792652	0.160995	0.492345	0.622475	0.689007
YDL063C	876.511	0.249464	0.154447	1.61521	0.106265	0.238375
YDL062W	0.515869	2.66044	2.27689	1.16845	0.242624	NA
YDL061C	925.978	-0.00445729	0.15224	-0.029278	0.976643	0.984332
YDL060W	1402.6	0.228262	0.143647	1.58905	0.112049	0.244774
YDL059C	98.1887	0.530317	0.181952	2.91459	0.00356152	0.0460908
YDL058W	1061.46	0.261647	0.142922	1.8307	0.0671453	0.195722
YDL057W	161.389	0.440962	0.186804	2.36056	0.0182475	0.11083
YDL056W	682.603	0.0261671	0.144032	0.181676	0.855837	0.885354
YDL055C	7389.42	-0.753683	0.140848	-5.35103	8.74561e-08	5.75322e-06
YDL054C	530.829	0.357504	0.156307	2.28719	0.0221849	0.12083
YDL053C	677.76	0.20673	0.150614	1.37258	0.169883	0.295953
YDL052C	1030.04	0.158444	0.145085	1.09208	0.274798	0.386963
YDL051W	899.933	0.0709528	0.143995	0.492744	0.622193	0.688869
YDL050C	1.83598	1.27307	1.2584	1.01166	0.311702	NA
YDL049C	110.4	0.441954	0.190263	2.32286	0.0201869	0.116835
YDL048C	421.611	-0.0765951	0.180886	-0.423445	0.671971	0.731761
YDL047W	1067.14	0.123233	0.13769	0.895001	0.370787	0.471341
YDL046W	907.373	0.202544	0.131524	1.53998	0.123566	0.255424
YDL045W-A	457.462	0.235707	0.179049	1.31644	0.188027	0.311174
YDL045C	486.996	0.175381	0.152049	1.15345	0.248725	0.363879
YDL044C	424.468	0.361814	0.143106	2.5283	0.0114618	0.0862838
YDL043C	402.96	0.214846	0.144403	1.48782	0.136797	0.26646
YDL042C	423.349	0.31334	0.146617	2.13714	0.0325868	0.146577
YDL041W	2.23088	-0.0475497	1.11036	-0.0428238	0.965842	NA
YDL040C	1685.04	0.2766	0.145396	1.9024	0.0571192	0.183294
YDL039C	579.908	-0.380719	0.235073	-1.61958	0.105323	0.236967
YDL037C	627.292	-1.18557	0.269673	-4.39632	1.10101e-05	0.000482858
YDL036C	494.985	0.264352	0.151847	1.74091	0.0817001	0.212758
YDL035C	1019.41	0.378855	0.130444	2.90434	0.00368027	0.0470311
YDL034W	0.843571	-0.401876	1.82448	-0.220269	0.825662	NA
YDL032W	2.96053	1.38871	0.983148	1.41251	0.157799	NA
YDL031W	1562.99	0.232559	0.137323	1.69351	0.0903584	0.222286
YDL030W	435.788	0.231579	0.142363	1.62667	0.103807	0.235806
YDL029W	1380.15	0.120553	0.154815	0.778691	0.436162	0.526468
YDL028C	588.107	0.0684999	0.141103	0.48546	0.62735	0.693343
YDL027C	438.372	0.349282	0.153142	2.28077	0.0225622	0.12184
YDL026W	2.54909	-0.138706	0.968773	-0.143177	0.886151	NA
YDL025C	1143.21	0.00328301	0.143069	0.0229471	0.981693	0.988351
YDL025W-A	8.68976	0.564748	0.779577	0.724429	0.468803	0.555103
YDL024C	76.9581	0.505392	0.208226	2.42713	0.0152187	0.100865
YDL022C-A	0.461821	0.617474	2.46545	0.250451	0.802239	NA
YDL023C	1.90075	0.975453	1.34673	0.724311	0.468875	NA
YDL022W	2466.27	-1.40798	0.145276	-9.69177	3.26805e-22	1.26125e-19
YDL021W	282.241	0.598384	0.196174	3.05028	0.00228631	0.033937
YDL020C	2846.42	-0.0792585	0.133065	-0.595639	0.551416	0.627465
YDL019C	1120.85	0.355718	0.139271	2.55414	0.010645	0.0840057
YDL018C	348.918	0.170777	0.159447	1.07106	0.284143	0.395505
YDL017W	418.599	0.354101	0.140193	2.52581	0.0115433	0.0864476
YDL016C	52.4945	0.517436	0.242596	2.13291	0.0329318	0.147442
YDL015C	1151.45	0.175725	0.144511	1.216	0.223986	0.342306
YDL014W	2731.42	0.188056	0.155103	1.21246	0.225336	0.343282
YDL013W	594.36	0.139096	0.139178	0.999405	0.317599	0.42299
YDL012C	355.542	0.112817	0.161849	0.697053	0.485769	0.569485
YDL011C	0.438228	1.17759	2.37613	0.495594	0.620181	NA
YDL010W	392.987	0.409623	0.146367	2.79861	0.00513235	0.0579166
YDL009C	4.92993	1.12556	0.822863	1.36786	0.171355	NA
YDL008W	271.434	0.197879	0.189791	1.04262	0.297124	0.406099
YDL007C-A	0.408733	1.96493	2.78661	0.705134	0.480727	NA
YDL007W	2358.79	0.17476	0.149456	1.16931	0.242279	0.358314
YDL006W	451.009	0.180208	0.141487	1.27367	0.202781	0.322765
YDL005C	552.811	0.28202	0.124285	2.26913	0.0232601	0.124368
YDL004W	604.467	0.23544	0.160453	1.46735	0.142281	0.272136
YDL003W	923.304	-0.282521	0.146371	-1.93017	0.0535861	0.179602
YDL002C	518.136	0.377404	0.149477	2.52483	0.0115755	0.0865767
YDL001W	464.121	0.372069	0.144237	2.57957	0.00989225	0.0809989
YDR001C	1735.09	-0.0107892	0.115208	-0.0936496	0.925387	0.941819
YDR002W	1142.26	-0.0694852	0.151238	-0.459443	0.645916	0.709392
YDR003W	490.888	0.118948	0.148114	0.803084	0.421926	0.515846
YDR003W-A	113.744	0.141012	0.202262	0.697172	0.485695	0.569485
YDR004W	479.838	0.18117	0.14478	1.25134	0.210809	0.330897
YDR005C	698.123	0.187934	0.139096	1.3511	0.176662	0.301946
YDR006C	1164.92	0.352319	0.154076	2.28666	0.0222158	0.12083
YDR007W	122.25	0.340691	0.187384	1.81814	0.069042	0.197375
YDR008C	21.8282	0.282469	0.350535	0.805823	0.420345	0.514565
YDR009W	96.1442	0.486102	0.176161	2.75941	0.00579055	0.0625151
YDR010C	0.792187	1.67121	2.01661	0.82872	0.407263	NA
YDR011W	15646.1	-1.32446	0.133525	-9.9192	3.43497e-23	1.65709e-20
YDR012W	2277.04	0.0784178	0.150977	0.519401	0.603481	0.673911
YDR013W	226.105	0.266597	0.169474	1.57308	0.1157	0.247526
YDR014W	274.59	0.246058	0.14558	1.69019	0.0909918	0.222634
YDR014W-A	7.42176	0.966591	0.62987	1.53459	0.124885	0.255586
YDR015C	0.212154	0	3.92895	0	1	NA
YDR016C	153.915	0.19868	0.192725	1.0309	0.302588	0.410864
YDR017C	912.656	0.331883	0.122003	2.72028	0.0065227	0.0655067
YDR018C	29.3923	0.34532	0.321901	1.07275	0.283382	0.394636
YDR019C	224.956	-0.114761	0.175409	-0.654248	0.512952	0.593184
YDR020C	279.527	0.140171	0.166931	0.839699	0.401077	0.497714
YDR021W	421.321	0.330882	0.168593	1.9626	0.0496922	0.174981
YDR022C	124.371	0.465017	0.187598	2.4788	0.0131826	0.0926142
YDR023W	2201.59	0.110366	0.143063	0.771448	0.440441	0.530859
YDR024W	8.98314	-0.295619	0.597611	-0.494669	0.620834	0.68798
YDR025W	1952.07	-0.0139701	0.147136	-0.0949474	0.924357	0.941101
YDR026C	644.128	0.310034	0.147719	2.09882	0.0358331	0.153994
YDR027C	978.279	0.245632	0.121863	2.01564	0.0438373	0.166125
YDR028C	1740.54	0.189922	0.147318	1.2892	0.19733	0.318556
YDR029W	0.543545	1.07101	2.29959	0.465738	0.641403	NA
YDR030C	193.182	0.16895	0.15211	1.11071	0.266694	0.379565
YDR031W	136.086	0.0983313	0.192886	0.509789	0.610199	0.679185
YDR032C	769.304	0.0507311	0.145557	0.348531	0.727441	0.780293
YDR033W	3536.24	-1.06466	0.139727	-7.61956	2.54539e-14	4.60476e-12
YDR034C	903.418	0.230397	0.130097	1.77096	0.0765668	0.207318
YDR034C-D	68.7713	-0.331837	0.276427	-1.20045	0.229965	0.34722
YDR034C-C	0	NA	NA	NA	NA	NA
YDR034C-A	1.08208	0.207635	1.64538	0.126193	0.899579	NA
YDR034W-B	8.69779	-0.0803775	0.499715	-0.160847	0.872214	0.898154
YDR035W	2735.52	0.0597497	0.150157	0.397916	0.690692	0.748067
YDR037W	6217.87	-0.0889742	0.147717	-0.602328	0.546956	0.623047
YDR038C	44.4759	0.399401	0.289553	1.37937	0.16778	0.294257
YDR039C	0.0482695	0	6.00631	0	1	NA
YDR040C	63.7631	0.568767	0.227409	2.50108	0.0123815	0.0895959
YDR041W	575.013	0.166311	0.153541	1.08317	0.278733	0.390418
YDR042C	76.7907	0.441394	0.259841	1.69871	0.0893744	0.22139
YDR043C	313.009	-0.0998936	0.139186	-0.717698	0.472944	0.55932
YDR044W	400.478	0.701988	0.149488	4.69595	2.6537e-06	0.000134472
YDR045C	324.047	0.205152	0.154212	1.33033	0.183411	0.306957
YDR046C	2443.83	0.0644986	0.125814	0.512649	0.608197	0.677608
YDR047W	902.842	0.27352	0.135884	2.01289	0.0441265	0.166364
YDR048C	0.928126	0.791332	1.7341	0.456335	0.648149	NA
YDR049W	741.961	0.262866	0.143088	1.83709	0.0661969	0.194327
YDR050C	6024.32	-1.22965	0.159365	-7.71596	1.20075e-14	2.2423e-12
YDR051C	843.018	0.164257	0.158527	1.03614	0.300135	0.408434
YDR052C	863.994	0.294371	0.128277	2.29481	0.0217439	0.119857
YDR053W	0.643108	1.17759	2.19954	0.535381	0.592386	NA
YDR054C	1381.49	0.110087	0.125174	0.879475	0.379144	0.478705
YDR055W	2784.66	-0.678704	0.132777	-5.11162	3.19405e-07	1.88677e-05
YDR056C	594.062	0.163835	0.162659	1.00723	0.313825	0.420493
YDR057W	529.35	0.232524	0.149426	1.55611	0.119682	0.250938
YDR058C	175.393	0.263847	0.167343	1.57669	0.114868	0.246677
YDR059C	297.175	0.415711	0.161866	2.56824	0.0102215	0.0828747
YDR060W	2459	0.145398	0.146755	0.990752	0.321807	0.426595
YDR061W	1289.43	0.164142	0.134975	1.21609	0.22395	0.342306
YDR062W	1317.72	0.102873	0.14727	0.69853	0.484846	0.568863
YDR063W	330.776	0.148554	0.13914	1.06766	0.285673	0.39668
YDR064W	3157.88	-0.0358841	0.14517	-0.247186	0.804764	0.842151
YDR065W	289.434	0.256714	0.153893	1.66813	0.0952898	0.227378
YDR066C	118.258	0.363986	0.17818	2.0428	0.0410725	0.162504
YDR067C	330.404	0.278287	0.16755	1.66092	0.0967291	0.229588
YDR068W	466.625	0.176413	0.158357	1.11402	0.265272	0.378801
YDR069C	768.652	0.240183	0.13183	1.82191	0.0684682	0.19687
YDR070C	55.2627	0.22123	0.27428	0.806586	0.419905	0.514352
YDR071C	1252.04	0.146733	0.145218	1.01043	0.312289	0.419187
YDR072C	1324.05	-0.112767	0.122183	-0.92294	0.356039	0.456401
YDR073W	284.033	-0.585989	0.153315	-3.82213	0.000132302	0.00392766
YDR074W	1661.57	-0.0475235	0.105182	-0.451821	0.651398	0.71358
YDR075W	594.934	0.321983	0.133531	2.41129	0.0158961	0.103164
YDR076W	141.83	0.453085	0.188147	2.40814	0.0160342	0.103712
YDR077W	6602.16	-0.978995	0.137836	-7.10263	1.22404e-12	1.81692e-10
YDR078C	117.616	0.364422	0.194082	1.87767	0.0604266	0.187056
YDR079W	252.124	0.220418	0.164159	1.34271	0.179365	0.303448
YDR079C-A	80.0879	0.141032	0.22774	0.619268	0.53574	0.614017
YDR080W	545.388	0.361508	0.152961	2.36339	0.0181086	0.110566
YDR081C	806.899	0.182955	0.137744	1.32823	0.184102	0.307411
YDR082W	284.659	0.182351	0.148508	1.22789	0.21949	0.338023
YDR083W	670.313	0.120451	0.160063	0.752527	0.451734	0.541482
YDR084C	280.783	0.185164	0.156342	1.18435	0.236273	0.352703
YDR085C	414.88	0.252198	0.128569	1.96158	0.0498111	0.17508
YDR086C	598.777	0.150918	0.156254	0.96585	0.334119	0.436962
YDR087C	716.712	0.0900522	0.15708	0.573287	0.56645	0.640966
YDR088C	391.632	0.298726	0.141609	2.10951	0.0349007	0.151812
YDR089W	358.833	0.180996	0.147117	1.23028	0.218591	0.337356
YDR090C	518.495	0.394461	0.156603	2.51886	0.0117735	0.0874097
YDR091C	2362.54	0.189862	0.149829	1.26719	0.205087	0.325453
YDR092W	446.617	0.250831	0.148463	1.68952	0.0911192	0.222663
YDR093W	1757.24	0.298699	0.136852	2.18264	0.0290622	0.137452
YDR094W	0.087195	0	6.00631	0	1	NA
YDR095C	2.92722	1.22128	1.0062	1.21375	0.224843	NA
YDR096W	676.107	0.432912	0.136415	3.17349	0.00150616	0.0258051
YDR097C	783.976	0.376244	0.159141	2.36422	0.0180679	0.110566
YDR098C	814.71	0.338432	0.147389	2.29618	0.0216659	0.119857
YDR098C-B	6.64342	-0.857582	0.724907	-1.18302	0.2368	NA
YDR098C-A	0	NA	NA	NA	NA	NA
YDR099W	2315.73	0.12189	0.127285	0.957615	0.338257	0.440434
YDR101C	1727.03	0.147806	0.151381	0.976382	0.328875	0.4324
YDR102C	11.3412	0.912555	0.460047	1.98361	0.0472992	0.171806
YDR103W	883.128	0.269494	0.147165	1.83124	0.0670646	0.195722
YDR104C	413.213	0.329947	0.153197	2.15375	0.0312599	0.143539
YDR105C	611.932	0.278166	0.140501	1.97981	0.0477249	0.172137
YDR106W	40.2899	0.923358	0.305707	3.0204	0.00252441	0.0360835
YDR107C	130.562	0.617787	0.19473	3.17254	0.00151113	0.0258051
YDR108W	422.244	0.324522	0.151922	2.1361	0.0326712	0.146729
YDR109C	411.375	0.255511	0.125518	2.03565	0.0417854	0.163287
YDR110W	555.216	0.229962	0.138893	1.65567	0.0977881	0.230777
YDR111C	459.027	0.483828	0.132127	3.66185	0.000250403	0.00693579
YDR112W	0.839995	0.91396	1.53897	0.593878	0.552594	NA
YDR113C	326.34	0.14312	0.145679	0.982431	0.325887	0.430133
YDR114C	2.01421	-0.526476	1.26825	-0.41512	0.678054	NA
YDR115W	410.428	0.129245	0.157979	0.818117	0.41329	0.50797
YDR116C	743.149	0.262759	0.145449	1.80653	0.0708352	0.200129
YDR117C	639.262	0.244807	0.147543	1.65923	0.0970695	0.229924
YDR118W	333.192	0.334414	0.144075	2.32111	0.020281	0.116872
YDR118W-A	2.00196	0.894322	1.27632	0.700703	0.483488	NA
YDR119W	1681.25	0.298699	0.149008	2.00458	0.0450082	0.167925
YDR119W-A	159.66	0.221055	0.174848	1.26427	0.206132	0.326648
YDR120C	856.415	0.186387	0.157717	1.18178	0.237294	0.35368
YDR121W	324.426	0.279179	0.173508	1.60903	0.10761	0.239783
YDR122W	1029.43	0.368272	0.121372	3.03423	0.0024115	0.0349004
YDR123C	199.357	0.170166	0.189193	0.899432	0.368423	0.46916
YDR124W	46.0599	0.397674	0.262448	1.51525	0.129709	0.259706
YDR125C	150.226	0.367349	0.159977	2.29625	0.0216613	0.119857
YDR126W	234.004	0.37556	0.157209	2.38891	0.0168983	0.107029
YDR127W	4328.93	0.0969801	0.145227	0.667785	0.504271	0.585712
YDR128W	856.022	0.312162	0.147991	2.10934	0.0349154	0.151812
YDR129C	2274.96	0.214597	0.135834	1.57985	0.114142	0.246677
YDR130C	335.761	0.0886447	0.127513	0.695179	0.486943	0.570515
YDR131C	323.584	0.432838	0.139893	3.09406	0.00197436	0.0303171
YDR132C	1770.47	-0.0770005	0.127745	-0.602766	0.546664	0.622838
YDR133C	1559.75	-0.0205989	0.128095	-0.160809	0.872244	0.898154
YDR135C	7983.99	-0.162853	0.144664	-1.12573	0.260279	0.374034
YDR136C	3.35003	-0.0239804	0.798509	-0.0300315	0.976042	NA
YDR137W	830.557	0.30236	0.146867	2.05873	0.0395204	0.159678
YDR138W	624.588	0.298454	0.140848	2.11898	0.0340919	0.15054
YDR139C	259.939	0.092788	0.159108	0.583176	0.559775	0.63515
YDR140W	349.711	0.298895	0.16365	1.82643	0.0677861	0.196207
YDR141C	1259.86	0.283401	0.135355	2.09375	0.036282	0.154552
YDR142C	422.221	0.231762	0.135673	1.70824	0.0875917	0.21932
YDR143C	913.79	0.321517	0.12997	2.47377	0.0133694	0.0931658
YDR144C	1150.53	0.26745	0.140481	1.90381	0.0569344	0.183217
YDR145W	1088.5	0.316248	0.13568	2.33083	0.0197624	0.115501
YDR146C	782.874	0.133735	0.135024	0.990454	0.321952	0.42669
YDR147W	375.674	0.313405	0.142206	2.20389	0.0275324	0.13374
YDR148C	802.397	0.263127	0.132204	1.99031	0.0465564	0.170344
YDR149C	0.175175	0	4.22315	0	1	NA
YDR150W	1233.55	0.135445	0.147775	0.916561	0.359372	0.459759
YDR151C	1233.87	0.330414	0.125043	2.6424	0.00823205	0.0736559
YDR152W	1020.41	0.214512	0.162045	1.32379	0.185574	0.308665
YDR153C	1287.9	0.154287	0.135861	1.13562	0.256115	0.37057
YDR154C	43.2754	0.239604	0.347246	0.690014	0.490185	0.573035
YDR155C	1559.87	-0.0733477	0.157679	-0.465172	0.641808	0.705952
YDR156W	344.594	0.372028	0.190574	1.95214	0.0509214	0.176337
YDR157W	14.5615	0.126446	0.436436	0.289724	0.772027	0.814986
YDR158W	2971.38	0.0474769	0.15816	0.300183	0.764038	0.807709
YDR159W	837.763	0.298488	0.133371	2.23803	0.025219	0.128588
YDR160W	537.988	0.299102	0.150933	1.98168	0.0475146	0.171806
YDR161W	703.464	0.21314	0.148038	1.43976	0.149935	0.279474
YDR162C	441.016	0.346808	0.147838	2.34586	0.0189832	0.113521
YDR163W	273.12	0.335444	0.160355	2.09188	0.0364491	0.154695
YDR164C	814.881	0.264327	0.135116	1.95629	0.0504304	0.175655
YDR165W	936.949	0.231797	0.15136	1.53142	0.125664	0.256513
YDR167W	420.971	0.114832	0.171799	0.668411	0.503871	0.585385
YDR168W	1348.23	0.2646	0.151083	1.75136	0.079884	0.21081
YDR169C	673.857	0.359499	0.129049	2.78575	0.00534033	0.0594523
YDR169C-A	7.84152	0.237856	0.58608	0.405842	0.684859	0.742444
YDR170C	1873.49	0.239006	0.152886	1.5633	0.117983	0.249848
YDR170W-A	232.938	0.385002	0.166189	2.31666	0.0205223	0.117627
YDR171W	2129.13	-0.137701	0.16119	-0.854275	0.392953	0.491
YDR172W	3358.02	0.139859	0.146527	0.954494	0.339833	0.441692
YDR173C	199.413	0.369204	0.166097	2.22282	0.0262279	0.131371
YDR174W	944.651	0.103556	0.149852	0.691057	0.48953	0.572503
YDR175C	733.62	0.180307	0.144096	1.2513	0.210825	0.330897
YDR176W	712.893	0.293665	0.145014	2.02508	0.0428593	0.164422
YDR177W	787.893	0.275705	0.159572	1.72778	0.0840274	0.215905
YDR178W	469.149	0.248358	0.155417	1.59801	0.110041	0.243087
YDR179C	79.2338	0.306434	0.207297	1.47823	0.139345	0.269249
YDR179W-A	259.553	0.29806	0.170368	1.74951	0.0802031	0.211236
YDR180W	603.501	0.512427	0.157449	3.25456	0.00113567	0.021415
YDR181C	469.956	0.297758	0.136286	2.18481	0.028903	0.137147
YDR182W	913.082	0.143706	0.137358	1.04621	0.295463	0.405284
YDR182W-A	14.0851	-0.165279	0.435634	-0.3794	0.704391	0.760485
YDR183W	269.444	0.293583	0.15365	1.91072	0.0560406	0.182298
YDR183C-A	22.9903	0.154635	0.378642	0.408393	0.682985	0.740689
YDR184C	595.428	0.338147	0.138861	2.43515	0.0148856	0.100013
YDR185C	92.7996	0.420711	0.204057	2.06173	0.0392337	0.159678
YDR186C	1541.45	0.22842	0.133959	1.70515	0.0881674	0.22
YDR187C	1.42684	0.216743	1.50364	0.144146	0.885386	NA
YDR188W	2236.46	0.258035	0.159759	1.61515	0.106279	0.238375
YDR189W	918.396	0.254844	0.130138	1.95826	0.0501997	0.175584
YDR190C	2074.92	0.235003	0.147006	1.5986	0.10991	0.243087
YDR191W	233.352	0.306545	0.172206	1.78011	0.0750582	0.206048
YDR192C	333.219	0.392547	0.138668	2.83083	0.00464269	0.0540776
YDR193W	0.237058	0.215799	3.52975	0.0611372	0.95125	NA
YDR194C	2595.95	0.218625	0.139918	1.56252	0.118165	0.250008
YDR194W-A	0.260831	-0.745992	3.41378	-0.218524	0.827021	NA
YDR195W	503.069	0.55088	0.128931	4.27266	1.93151e-05	0.000793015
YDR196C	318.017	0.248402	0.177827	1.39687	0.162451	0.289809
YDR197W	505.826	0.2257	0.147643	1.52869	0.126341	0.256596
YDR198C	404.174	0.28584	0.133182	2.14624	0.031854	0.145592
YDR199W	1.4239	0.235011	1.23429	0.190402	0.848994	NA
YDR200C	519.344	0.268444	0.133281	2.01412	0.0439967	0.166275
YDR201W	149.924	0.218728	0.17653	1.23904	0.21533	0.334729
YDR202C	434.201	0.266706	0.155699	1.71296	0.0867198	0.218294
YDR203W	1.40394	0.768657	1.26368	0.608269	0.543009	NA
YDR204W	383.605	0.309114	0.166292	1.85886	0.0630468	0.190288
YDR205W	504.517	0.280016	0.154624	1.81094	0.0701494	0.198969
YDR206W	833.366	0.174161	0.135371	1.28654	0.198255	0.31907
YDR207C	275.235	0.335381	0.169488	1.97879	0.0478396	0.172238
YDR208W	1281.56	0.202	0.138938	1.45388	0.145979	0.275468
YDR209C	0.784119	2.62991	1.91493	1.37337	0.169638	NA
YDR210W	343.531	-0.158989	0.152473	-1.04274	0.297071	0.406099
YDR210W-B	34.0759	0.709177	0.368838	1.92273	0.0545139	0.180538
YDR210W-A	0	NA	NA	NA	NA	NA
YDR210C-D	102.034	-0.300944	0.235192	-1.27957	0.200698	0.321572
YDR210C-C	0	NA	NA	NA	NA	NA
YDR211W	1598.9	0.178031	0.143445	1.2411	0.214568	0.334086
YDR212W	1933.31	0.191041	0.150806	1.2668	0.205227	0.325585
YDR213W	291.345	0.607457	0.149646	4.05928	4.92234e-05	0.00182663
YDR214W	2350.53	0.0907414	0.135065	0.671835	0.501689	0.583774
YDR215C	1.73878	1.09255	1.92949	0.566238	0.571232	NA
YDR216W	1245.43	0.46407	0.139412	3.32876	0.00087233	0.0176043
YDR217C	794.144	0.285375	0.143162	1.99338	0.0462201	0.169992
YDR218C	27.4075	0.579	0.378178	1.53103	0.125762	0.256596
YDR219C	501.061	0.0142466	0.12902	0.110421	0.912075	0.930695
YDR220C	38.1622	-0.178401	0.264732	-0.673892	0.50038	0.582555
YDR221W	723.531	0.215613	0.153905	1.40095	0.161228	0.289661
YDR222W	575.105	-0.665199	0.189157	-3.51666	0.000437019	0.0105854
YDR223W	41.0229	0.872081	0.320757	2.71882	0.00655146	0.0655067
YDR224C	3369.04	-0.252494	0.134752	-1.87377	0.0609615	0.187816
YDR225W	2932.76	-0.346541	0.146015	-2.37332	0.0176289	0.109265
YDR226W	1730.46	-0.0888906	0.154555	-0.575141	0.565196	0.640006
YDR227W	657.072	0.287408	0.152298	1.88714	0.0591419	0.185939
YDR228C	461.29	0.31904	0.142468	2.23939	0.0251308	0.128404
YDR229W	636.377	0.260321	0.14453	1.80115	0.0716789	0.201567
YDR230W	3.21447	0.500858	0.889479	0.563091	0.573373	NA
YDR231C	226.501	0.187033	0.151912	1.2312	0.218249	0.337155
YDR232W	1471.44	0.355464	0.140206	2.53531	0.0112349	0.0860503
YDR233C	2427.48	0.0111076	0.141472	0.0785147	0.937419	0.951722
YDR234W	1591.74	0.206482	0.147847	1.39659	0.162537	0.289873
YDR235W	625.379	0.258115	0.150853	1.71104	0.0870744	0.218806
YDR236C	196.159	0.0701772	0.166282	0.422037	0.672998	0.732603
YDR237W	597.093	0.196772	0.147565	1.33346	0.18238	0.30594
YDR238C	2703.57	0.143852	0.143661	1.00133	0.316666	0.422684
YDR239C	361.197	0.238181	0.146065	1.63066	0.102963	0.235616
YDR240C	306.535	0.205758	0.147747	1.39263	0.163731	0.290597
YDR241W	53.1459	-0.0190934	0.262739	-0.0726708	0.942068	0.955772
YDR242W	347.586	0.158995	0.17029	0.933672	0.350473	0.451165
YDR243C	369.013	0.265005	0.152071	1.74264	0.0813972	0.212639
YDR244W	705.712	0.141819	0.148201	0.956936	0.3386	0.440583
YDR245W	1564.85	0.125488	0.145849	0.8604	0.389568	0.488141
YDR246W	307.302	0.182408	0.15306	1.19174	0.233364	0.350279
YDR246W-A	15.9649	-0.145844	0.428626	-0.340259	0.733661	0.785204
YDR247W	199.587	0.0121946	0.166366	0.0733	0.941567	0.955431
YDR248C	246.055	0.277655	0.198193	1.40093	0.161235	0.289661
YDR249C	281.921	0.153764	0.148224	1.03738	0.29956	0.408036
YDR250C	1.59515	0.957533	1.33883	0.715203	0.474484	NA
YDR251W	1238.4	0.250169	0.131413	1.90369	0.0569509	0.183217
YDR252W	129.864	0.546435	0.212264	2.57432	0.0100437	0.0817765
YDR253C	45.1125	0.472993	0.263212	1.797	0.0723352	0.202294
YDR254W	201.281	0.177097	0.153767	1.15172	0.249435	0.364495
YDR255C	393.287	0.245348	0.145195	1.68978	0.0910692	0.222663
YDR256C	61.4126	-0.364533	0.236929	-1.53858	0.123908	0.255473
YDR257C	613.261	0.327424	0.134907	2.42704	0.0152224	0.100865
YDR258C	2986.7	0.0296715	0.140106	0.211778	0.83228	0.864538
YDR259C	129.401	0.644366	0.168134	3.83245	0.000126872	0.00382532
YDR260C	268.331	0.264565	0.152104	1.73936	0.0819709	0.212889
YDR261C	661.29	0.147291	0.149199	0.987212	0.323539	0.427911
YDR261W-B	123.332	-0.844749	0.253783	-3.32862	0.000872766	0.0176043
YDR261W-A	0	NA	NA	NA	NA	NA
YDR261C-D	39.7655	-0.616921	0.321799	-1.9171	0.055225	0.181745
YDR261C-C	0	NA	NA	NA	NA	NA
YDR262W	653.942	0.209783	0.141129	1.48647	0.137156	0.266799
YDR263C	111.868	0.333883	0.20072	1.66342	0.0962276	0.228961
YDR264C	2536.03	0.342299	0.13621	2.51302	0.0119701	0.0883866
YDR265W	344.964	0.232126	0.156929	1.47918	0.139093	0.269125
YDR266C	1100.94	0.177053	0.133655	1.3247	0.18527	0.308286
YDR267C	679.213	0.294674	0.163325	1.80422	0.0711964	0.200749
YDR268W	297.114	0.249499	0.160447	1.55503	0.11994	0.251206
YDR269C	0.272012	0.215799	3.16933	0.0680899	0.945714	NA
YDR270W	1662.82	0.319872	0.13245	2.41504	0.0157335	0.102684
YDR271C	2.41001	1.44139	1.17313	1.22868	0.219193	NA
YDR272W	715.91	0.257598	0.14886	1.73047	0.0835456	0.215336
YDR273W	56.1547	0.459954	0.252199	1.82377	0.0681864	0.196847
YDR274C	0.577708	3.12505	2.10273	1.48618	0.13723	NA
YDR275W	319.5	0.526384	0.156929	3.35428	0.000795725	0.01657
YDR276C	1054.82	-0.693238	0.149311	-4.64293	3.43507e-06	0.000168495
YDR277C	247.031	0.644799	0.162679	3.96362	7.38205e-05	0.00252868
YDR278C	1.80734	-1.15487	1.40363	-0.822774	0.410636	NA
YDR279W	332.039	0.415928	0.147001	2.82942	0.00466319	0.0540986
YDR280W	943.584	0.216	0.140692	1.53527	0.124717	0.255586
YDR281C	30.9326	-0.0777058	0.342295	-0.227014	0.820413	0.855742
YDR282C	341.86	0.459558	0.1691	2.71767	0.00657443	0.0655067
YDR283C	939.04	0.261185	0.149461	1.74751	0.0805485	0.211568
YDR284C	530.916	0.209564	0.140243	1.4943	0.135098	0.264757
YDR285W	177.309	0.288411	0.173999	1.65754	0.0974097	0.230353
YDR286C	84.3486	0.0970357	0.224163	0.43288	0.665102	0.725782
YDR287W	252.108	0.259289	0.158966	1.6311	0.10287	0.235566
YDR288W	349.243	0.267528	0.144872	1.84664	0.0647987	0.192271
YDR289C	585.44	0.299872	0.145663	2.05866	0.0395266	0.159678
YDR290W	0.0895359	-0.745983	6.00631	-0.1242	0.901157	NA
YDR291W	740.481	0.202502	0.156877	1.29083	0.196761	0.318092
YDR292C	1071.83	0.265039	0.141168	1.87746	0.0604544	0.187056
YDR294C	1664.2	0.308663	0.136612	2.25942	0.0238575	0.125784
YDR295C	548.778	0.386307	0.144002	2.68265	0.00730412	0.0688657
YDR296W	596.026	0.0948843	0.154849	0.612755	0.540038	0.617598
YDR297W	1096.25	0.366725	0.133829	2.74025	0.00613926	0.0639212
YDR298C	935.826	0.12164	0.155784	0.780827	0.434904	0.525608
YDR299W	1022.04	0.242123	0.145907	1.65943	0.0970293	0.229923
YDR300C	929.699	0.248606	0.154448	1.60965	0.107475	0.239758
YDR301W	967.751	0.223072	0.140266	1.59036	0.111755	0.244634
YDR302W	488.004	0.159616	0.15657	1.01945	0.307988	0.415368
YDR303C	760.011	0.154258	0.150194	1.02706	0.304392	0.412044
YDR304C	792.674	0.215464	0.160152	1.34537	0.178504	0.302721
YDR305C	275.433	0.323743	0.168586	1.92034	0.0548149	0.181034
YDR306C	577.066	0.199148	0.143792	1.38497	0.166062	0.292658
YDR307W	587.236	0.263175	0.140247	1.87651	0.0605854	0.187056
YDR308C	343.883	0.22767	0.162369	1.40218	0.160861	0.289561
YDR309C	1054.14	0.273103	0.139032	1.96431	0.0494941	0.174815
YDR310C	1040.15	0.377159	0.140407	2.68618	0.00722747	0.068534
YDR311W	708.26	0.251003	0.129666	1.93577	0.0528955	0.178862
YDR312W	678.31	0.290883	0.152341	1.90941	0.0562087	0.182298
YDR313C	452.526	0.282751	0.144553	1.95604	0.0504602	0.175655
YDR314C	505.772	0.138891	0.138184	1.00512	0.31484	0.421316
YDR315C	134.209	0.356337	0.180953	1.96922	0.0489274	0.173786
YDR316W	705.35	0.225919	0.157106	1.438	0.150433	0.279928
YDR316W-B	5.14672	0.62329	0.786685	0.7923	0.428186	NA
YDR316W-A	0	NA	NA	NA	NA	NA
YDR317W	113.521	0.63827	0.22475	2.83992	0.00451254	0.052988
YDR318W	249.766	0.2088	0.158236	1.31955	0.186985	0.309978
YDR319C	392.139	0.387858	0.148187	2.61735	0.00886152	0.0760608
YDR320C	582.477	0.292983	0.157475	1.86051	0.0628138	0.190083
YDR320C-A	199.785	0.318703	0.162282	1.96388	0.0495443	0.17485
YDR320W-B	9.30143	0.376437	0.509087	0.739436	0.459642	0.547616
YDR321W	638.857	0.196271	0.153135	1.28168	0.199954	0.320736
YDR322W	725.003	0.209426	0.138929	1.50744	0.131699	0.261407
YDR322C-A	509.748	0.20621	0.163865	1.25841	0.208242	0.328478
YDR323C	167.458	0.510426	0.172854	2.95294	0.00314761	0.0419851
YDR324C	1642.29	0.216378	0.144968	1.49259	0.135545	0.265091
YDR325W	664.455	0.222427	0.142611	1.55968	0.118836	0.250375
YDR326C	1308.66	0.301906	0.148471	2.03343	0.0420088	0.163323
YDR327W	1.10265	-0.668848	1.85515	-0.360536	0.718446	NA
YDR328C	625.797	0.299936	0.150921	1.98738	0.0468808	0.171226
YDR329C	695.06	0.273717	0.153813	1.77954	0.0751505	0.206048
YDR330W	678.211	0.295536	0.147046	2.00981	0.0444508	0.167095
YDR331W	789.195	0.125303	0.144311	0.868285	0.385238	0.483553
YDR332W	344.541	0.19946	0.164199	1.21474	0.224464	0.342566
YDR333C	1079.15	0.23934	0.126629	1.89009	0.0587465	0.185276
YDR334W	1293.47	0.254834	0.142221	1.79181	0.0731633	0.203431
YDR335W	1544.93	0.272827	0.123369	2.21147	0.0270034	0.133021
YDR336W	283.75	0.232001	0.159081	1.45838	0.144735	0.273903
YDR337W	777.825	0.233958	0.149226	1.56781	0.116926	0.248569
YDR338C	565.205	0.229818	0.121474	1.89192	0.0585019	0.184936
YDR339C	747.159	0.166078	0.145233	1.14353	0.252819	0.367362
YDR340W	1.84509	0.820737	1.24553	0.658948	0.509929	NA
YDR341C	3276.56	0.199549	0.151863	1.31401	0.188844	0.311635
YDR342C	34.1008	0.578478	0.362297	1.5967	0.110333	0.243414
YDR343C	7.35672	-0.381387	0.618515	-0.616617	0.537487	0.615776
YDR344C	38.9109	-0.159618	0.319521	-0.499552	0.61739	0.685345
YDR345C	8132.76	-1.11714	0.140403	-7.95662	1.76796e-15	3.79063e-13
YDR346C	1865.06	0.171485	0.147608	1.16176	0.245334	0.36112
YDR347W	866.599	0.122926	0.132799	0.925656	0.354625	0.454891
YDR348C	1007.86	0.24958	0.13469	1.85299	0.0638834	0.191291
YDR349C	1083.4	0.233485	0.129807	1.7987	0.0720658	0.202051
YDR350C	775.393	0.107702	0.128542	0.837877	0.4021	0.498236
YDR352W	740.888	0.409168	0.135685	3.01557	0.00256499	0.036305
YDR353W	5550.19	-0.54281	0.137769	-3.93999	8.14849e-05	0.00274436
YDR354W	1608.63	0.312412	0.14307	2.18362	0.0289899	0.137242
YDR354C-A	0.467722	0.215799	2.36819	0.0911244	0.927394	NA
YDR355C	0.173217	1.17758	4.57559	0.257362	0.796899	NA
YDR356W	550.866	0.147964	0.14074	1.05133	0.293108	0.403137
YDR357C	185.14	0.207605	0.181045	1.1467	0.251504	0.366094
YDR358W	590.306	0.205262	0.147091	1.39548	0.162873	0.290114
YDR359C	644.64	0.395453	0.121011	3.26792	0.00108342	0.0206313
YDR360W	0.326962	1.17759	2.99445	0.393258	0.694129	NA
YDR361C	554.931	0.103535	0.163186	0.634457	0.525782	0.60512
YDR362C	437.011	0.180283	0.143425	1.25698	0.20876	0.329094
YDR363W	396.107	0.145765	0.141299	1.0316	0.302258	0.410552
[truncated: 4,693 more rows]

## Sheet: Med15_16-AID
Transcript.ID	baseMean	log2FoldChange	lfcSE	stat	pvalue	padj
YAL012W	1984.78	0.273466	0.152729	1.79054	0.0733677	0.436809
YAL069W	0	NA	NA	NA	NA	NA
YAL068W-A	0	NA	NA	NA	NA	NA
YAL068C	2.36854	0.168362	1.06423	0.158201	0.874298	NA
YAL067W-A	0	NA	NA	NA	NA	NA
YAL067C	53.1666	0.947239	0.222953	4.24861	2.15102e-05	0.000924123
YAL066W	1.43961	0.313351	1.18112	0.265299	0.790779	NA
YAL065C	1.398	-1.27764	1.37666	-0.928077	0.353368	NA
YAL064W-B	50.3536	0.104398	0.266484	0.391759	0.695236	0.857763
YAL064C-A	9.6783	0.384649	0.565875	0.679743	0.496667	0.770383
YAL064W	3.25348	1.18284	0.888315	1.33156	0.183006	0.599784
YAL063C-A	17.6973	0.592781	0.39169	1.51339	0.13018	0.540673
YAL063C	41.7611	0.139989	0.256006	0.546819	0.584503	0.803858
YAL062W	68.6119	0.756553	0.212333	3.56305	0.000366571	0.010599
YAL061W	129.852	0.287101	0.177649	1.61612	0.106069	0.505502
YAL060W	799.253	-0.235468	0.140537	-1.67549	0.0938378	0.486271
YAL059C-A	3.3742	1.1106	0.903811	1.2288	0.219147	0.627683
YAL059W	435.21	0.0662448	0.178979	0.370127	0.711288	0.864504
YAL058W	334.395	0.108058	0.162314	0.665731	0.505583	0.773896
YAL056C-A	2.08361	1.05028	1.0564	0.994211	0.32012	NA
YAL056W	986.847	0.160457	0.127945	1.2541	0.209805	0.621063
YAL055W	155.773	0.120849	0.168559	0.716953	0.473403	0.762283
YAL054C	95.7938	0.106476	0.221609	0.480468	0.630895	0.8276
YAL053W	2037.82	-0.0318879	0.141303	-0.22567	0.821458	0.915204
YAL051W	608.014	0.101642	0.135765	0.748661	0.454062	0.75299
YAL049C	440.479	0.209759	0.144666	1.44996	0.147071	0.558166
YAL048C	461.875	0.083886	0.149552	0.560914	0.574856	0.800059
YAL047W-A	1.74715	-2.35703	1.40307	-1.67991	0.0929748	NA
YAL047C	254.78	0.11781	0.157189	0.749481	0.453568	0.75279
YAL046C	137.341	0.0801368	0.18296	0.438001	0.661385	0.839654
YAL045C	0.715942	1.0257	1.86553	0.549818	0.582444	NA
YAL044W-A	131.174	-0.00697603	0.203059	-0.0343546	0.972594	0.989186
YAL044C	171.067	-0.0950654	0.193127	-0.492242	0.622548	0.823888
YAL043C	954.173	0.209622	0.133196	1.57378	0.115538	0.519352
YAL042C-A	2.09256	0.409272	1.11254	0.367872	0.712968	NA
YAL042W	1383.17	0.211837	0.209279	1.01222	0.311431	0.681326
YAL041W	996.172	0.0322865	0.135399	0.238455	0.811528	0.910776
YAL040C	1149.57	-0.133863	0.147702	-0.906307	0.364774	0.706517
YAL039C	621.384	0.294973	0.207169	1.42383	0.154497	0.563686
YAL038W	19376.1	-0.961685	0.153729	-6.25571	3.95722e-10	4.12302e-08
YAL037C-B	5.62834	-1.62364	0.758523	-2.14053	0.0323117	0.28992
YAL037C-A	0.474682	-0.99264	2.44732	-0.405604	0.685034	NA
YAL037W	77.6427	0.287908	0.238848	1.2054	0.228048	0.631425
YAL036C	1283.19	0.125236	0.158097	0.792148	0.428274	0.742524
YAL035W	3674.26	0.0756872	0.147624	0.512704	0.608158	0.815779
YAL034C-B	0.543719	2.63528	2.2577	1.16724	0.243112	NA
YAL034W-A	233.731	0.0259766	0.162224	0.160127	0.872781	0.942204
YAL034C	252.86	0.0783369	0.146538	0.534583	0.592938	0.80792
YAL033W	154.939	0.0932406	0.182023	0.512246	0.608479	0.815851
YAL032C	335.315	0.112369	0.148082	0.758828	0.447955	0.74972
YAL031W-A	1.24546	-1.53447	1.6401	-0.935595	0.349482	NA
YAL031C	542.343	0.00306602	0.137051	0.0223714	0.982152	0.992135
YAL030W	217.451	0.132588	0.179491	0.73869	0.460095	0.755921
YAL029C	1693.08	0.0566034	0.155948	0.362963	0.716633	0.865776
YAL028W	164.992	0.656948	0.159826	4.1104	3.94975e-05	0.00159122
YAL027W	281.881	0.228334	0.138871	1.64422	0.100131	0.495569
YAL026C-A	6.17759	-0.420963	0.638409	-0.659394	0.509643	0.776739
YAL026C	1188.35	0.0743422	0.15732	0.472554	0.636531	0.83097
YAL025C	1167	0.228436	0.154337	1.48011	0.138845	0.552937
YAL024C	560.404	0.11415	0.136721	0.834909	0.403769	0.727546
YAL023C	2071.93	0.0654065	0.138288	0.472974	0.636232	0.830758
YAL022C	678.341	0.294818	0.156177	1.88772	0.0590638	0.395263
YAL021C	1184.6	0.0826629	0.154198	0.536084	0.5919	0.80687
YAL020C	161.948	0.367483	0.252297	1.45655	0.145241	0.5562
YAL019W-A	5.45863	0.587117	0.604024	0.972008	0.331046	0.6968
YAL019W	1224.56	0.162205	0.14536	1.11588	0.264473	0.646525
YAL018C	6.55388	0.847342	0.585076	1.44826	0.147544	0.558166
YAL017W	999.469	0.109936	0.143032	0.768606	0.442127	0.746572
YAL016C-B	0.232689	0	3.84862	0	1	NA
YAL016C-A	3.67512	1.64662	0.834408	1.9734	0.0484498	0.35185
YAL016W	2191.89	-0.0375731	0.144251	-0.26047	0.794501	0.90407
YAL015C	510.351	0.291411	0.141691	2.05667	0.0397178	0.320786
YAL014C	484.637	0.0807409	0.140462	0.574822	0.565412	0.796514
YAL013W	672.968	0.210219	0.156196	1.34586	0.178347	0.592684
YAL011W	319.588	0.157442	0.163529	0.962777	0.335659	0.69975
YAL010C	393.654	0.13315	0.139669	0.953326	0.340425	0.69975
YAL009W	308.191	0.273378	0.151739	1.80163	0.0716037	0.432269
YAL008W	208.838	0.167337	0.164741	1.01576	0.309745	0.681146
YAL007C	898.517	0.0890515	0.147287	0.604613	0.545436	0.78661
YAL005C	6745.98	-0.337047	0.153119	-2.20121	0.0277211	0.269322
YAL004W	1.71969	0.205134	1.14362	0.179373	0.857645	NA
YAL003W	6600.2	-0.324831	0.146751	-2.21348	0.0268643	0.26354
YAL002W	627.772	0.0895169	0.132118	0.677551	0.498057	0.771049
YAL001C	855.16	0.278215	0.14203	1.95884	0.0501312	0.359363
YAR002W	1306.31	0.126591	0.133783	0.946246	0.344023	0.700509
YAR002C-A	937.129	0.0939878	0.156635	0.600044	0.548477	0.78784
YAR003W	502.989	0.0842885	0.147808	0.570258	0.568503	0.797461
YAR007C	1119.46	0.0456739	0.13718	0.332948	0.739174	0.876538
YAR008W	252.483	0.323735	0.153708	2.10616	0.0351901	0.299163
YAR009C	100.623	-0.812443	0.331225	-2.45285	0.0141731	0.182455
YAR010C	6.56751	-0.384408	0.723503	-0.531315	0.5952	0.808632
YAR014C	1219.82	0.0832279	0.140892	0.590719	0.554709	0.791898
YAR015W	532.061	-0.303309	0.166338	-1.82345	0.0682354	0.423357
YAR018C	459.736	0.170129	0.140791	1.20838	0.226901	0.630999
YAR019C	390.14	0.198584	0.127983	1.55164	0.120748	0.528843
YAR019W-A	8.20505	-0.191566	0.589353	-0.325044	0.745148	0.88027
YAR020C	7.73863	-0.314423	0.590817	-0.532184	0.594599	0.808632
YAR023C	54.5729	0.298901	0.239216	1.2495	0.211482	0.622388
YAR027W	599.201	0.274268	0.150412	1.82345	0.0682359	0.423357
YAR028W	256.252	0.355428	0.156104	2.27687	0.0227942	0.241658
YAR029W	25.2024	0.98822	0.349889	2.82438	0.00473721	0.084197
YAR030C	9.69032	0.936448	0.503961	1.85818	0.0631438	0.406415
YAR031W	67.636	0.460828	0.20486	2.24948	0.024482	0.252035
YAR033W	97.9463	0.224895	0.200264	1.123	0.261438	0.640813
YAR035W	14.5495	-0.327994	0.455091	-0.720723	0.47108	0.760565
YAR035C-A	0.211708	0.779711	3.89379	0.200245	0.841289	NA
YAR042W	1285.03	0.158904	0.14292	1.11183	0.266209	0.647578
YAR047C	0	NA	NA	NA	NA	NA
YAR050W	34.0964	0.655371	0.304099	2.15512	0.0311521	0.285013
YAR053W	2.06459	-0.269163	1.12709	-0.238813	0.811251	NA
YAR060C	0	NA	NA	NA	NA	NA
YAR064W	0.856885	2.03131	3.05711	0.664455	0.506399	NA
YAR066W	0	NA	NA	NA	NA	NA
YAR068W	0.299613	-0.721691	3.23285	-0.223237	0.823351	NA
YAR069C	0	NA	NA	NA	NA	NA
YAR070C	0.486873	-0.877909	2.33043	-0.376715	0.706385	NA
YAR071W	15.0193	-0.0786878	0.473497	-0.166184	0.868012	0.939822
YAR073W	17.6936	0.384461	0.325529	1.18103	0.237589	0.635492
YAR075W	2.97295	-0.132315	0.790271	-0.16743	0.867032	0.939479
Q0010	3.68521	0.336542	0.693333	0.485397	0.627395	0.826523
Q0017	0	NA	NA	NA	NA	NA
Q0032	0.617008	0.440748	1.84628	0.238722	0.811321	NA
Q0045	51.3887	0.217168	0.243157	0.893116	0.371795	0.710224
Q0070	2.84997	0.302458	0.86026	0.351589	0.725147	0.869944
Q0065	33.6929	-0.234451	0.246618	-0.950663	0.341775	0.700199
Q0060	57.3801	-0.105154	0.211989	-0.496034	0.619871	0.822005
Q0055	677.76	0.13047	0.209042	0.624133	0.53254	0.781192
Q0050	1419.53	0.297094	0.177592	1.6729	0.0943474	0.487717
Q0075	15.0672	-0.0604458	0.36848	-0.164041	0.869699	0.940345
Q0080	0.0634511	0.951213	6.00582	0.158382	0.874156	NA
Q0085	17.521	-0.0189169	0.362502	-0.0521841	0.958382	0.984854
Q0092	0.167951	2.13578	5.9627	0.358189	0.720202	NA
Q0105	50.0347	0.000173461	0.274282	0.000632417	0.999495	0.999826
Q0120	130.362	-0.0746219	0.308902	-0.241571	0.809112	0.910007
Q0115	4.86746	-0.323312	0.756011	-0.427655	0.668902	0.843252
Q0110	64.5873	-0.371972	0.239611	-1.5524	0.120566	0.528843
Q0130	423.976	0.259678	0.179861	1.44377	0.148803	0.558323
Q0140	11.6678	0.138781	0.595443	0.233072	0.815706	0.912019
Q0142	5.84115	1.7822	1.46305	1.21814	0.22317	0.62897
Q0143	4.21309	-0.650371	1.41968	-0.458112	0.646872	0.835932
Q0144	0	NA	NA	NA	NA	NA
Q0160	265.389	-0.017198	0.179686	-0.0957114	0.92375	0.970161
Q0182	11.4534	0.627222	0.432097	1.45158	0.14662	0.558166
Q0250	70.6804	0.018849	0.198469	0.0949722	0.924337	0.970161
Q0255	5.1644	-0.131244	0.604948	-0.216951	0.828246	0.92015
Q0275	82.7394	-0.113705	0.18549	-0.612999	0.539877	0.783485
Q0297	10.1505	-0.0490076	0.46725	-0.104885	0.916467	0.966697
YER054C	99.5428	0.671648	0.173937	3.86143	0.000112724	0.00376347
YER114C	745.242	0.0907737	0.142195	0.638373	0.523231	0.77932
YER169W	498.629	0.156634	0.136612	1.14656	0.251565	0.637199
YEL077C	116.171	0.241675	0.178168	1.35645	0.174956	0.588182
YEL077W-A	1.22464	0.336685	1.40085	0.240344	0.810064	NA
YEL076C-A	0.0541761	0	6.00582	0	1	NA
YEL076C	0.0538903	0	6.00582	0	1	NA
YEL075W-A	0.108241	1.5133	5.97153	0.253419	0.799944	NA
YEL075C	3.6035	-0.375234	0.870707	-0.430953	0.666502	0.84268
YEL074W	8.38305	1.05068	0.53268	1.97244	0.0485591	0.35185
YEL073C	54.7153	0.0129338	0.248089	0.0521337	0.958422	0.984854
YEL072W	141.91	0.601664	0.195475	3.07796	0.00208423	0.0443485
YEL071W	4433.59	-0.599489	0.138454	-4.32987	1.49199e-05	0.00068304
YEL070W	12.6155	0.803073	0.448721	1.78969	0.0735031	0.437184
YEL069C	1.67961	1.86918	1.38492	1.34966	0.177124	NA
YEL068C	76.2445	0.274196	0.201273	1.36231	0.1731	0.585664
YEL067C	35.857	0.679232	0.259474	2.61772	0.00885184	0.132734
YEL066W	137.119	0.477805	0.200093	2.38792	0.0169442	0.203971
YEL065W	1430.04	-0.00499019	0.151441	-0.0329514	0.973713	0.989598
YEL064C	359.744	0.334896	0.153327	2.18419	0.0289484	0.275545
YEL063C	891.235	-0.148291	0.129639	-1.14388	0.252675	0.637199
YEL062W	383.91	0.250714	0.129402	1.93749	0.0526858	0.367645
YEL061C	579.552	-0.110504	0.140807	-0.784793	0.432575	0.743878
YEL060C	1936.29	0.0590346	0.144868	0.407507	0.683636	0.852851
YEL059C-A	75.1087	0.400009	0.214626	1.86375	0.0623574	0.405625
YEL059W	5.09533	-0.635427	0.749062	-0.848297	0.396273	0.726185
YEL058W	1693.02	0.0354703	0.156489	0.226664	0.820685	0.91485
YEL057C	64.0598	0.401655	0.206442	1.94561	0.0517015	0.365715
YEL056W	804.243	-0.0222292	0.140542	-0.158167	0.874325	0.942817
YEL055C	1581.31	0.0680748	0.147456	0.461661	0.644325	0.83496
YEL054C	2364.3	-0.0312123	0.149828	-0.20832	0.834979	0.923797
YEL053W-A	3.18415	1.51724	0.934675	1.62328	0.104529	0.50281
YEL053C	882.746	0.129035	0.132055	0.97713	0.328505	0.694535
YEL052W	721.749	0.152081	0.134525	1.13051	0.258262	0.639333
YEL051W	1097.64	0.142531	0.141222	1.00927	0.312847	0.682511
YEL050W-A	1.72139	-1.88074	1.61471	-1.16476	0.244118	NA
YEL050C	1067.69	0.108583	0.15763	0.68885	0.490918	0.768896
YEL049W	14.5998	-0.0946808	0.450235	-0.210292	0.83344	0.92277
YEL048C	94.0014	0.36212	0.225709	1.60436	0.108634	0.50869
YEL047C	1412.6	0.275721	0.137464	2.00578	0.0448801	0.340289
YEL046C	5277.45	-0.870445	0.129248	-6.73469	1.64282e-11	2.20612e-09
YEL045C	35.2616	-1.14328	0.316464	-3.61268	0.00030305	0.00915335
YEL044W	263.71	-0.196994	0.168195	-1.17123	0.241508	0.635931
YEL043W	874.747	0.105157	0.132442	0.793985	0.427204	0.742477
YEL042W	1229.58	0.0882614	0.138366	0.637882	0.52355	0.77932
YEL041W	126.811	0.348309	0.166741	2.08893	0.0367141	0.306963
YEL040W	4664.48	-0.635876	0.143314	-4.43694	9.12457e-06	0.000432864
YEL039C	278.791	0.0868877	0.173803	0.49992	0.617131	0.820976
YEL038W	252.875	0.133669	0.158431	0.843707	0.398833	0.727118
YEL037C	1511.12	0.170717	0.153511	1.11208	0.266102	0.647578
YEL036C	1356.16	0.0814857	0.14426	0.564852	0.572175	0.798444
YEL035C	1.62664	-0.553311	1.2466	-0.443858	0.657145	NA
YEL034C-A	10.4979	-0.630072	0.534563	-1.17867	0.23853	0.635492
YEL034W	8227.8	-1.06105	0.145762	-7.27935	3.35437e-13	6.33452e-11
YEL033W	564.262	-1.14592	0.16901	-6.78022	1.19994e-11	1.68633e-09
YEL032W	1252.21	0.412097	0.146704	2.80904	0.00496889	0.0872878
YEL032C-A	0.326271	1.13118	3.14311	0.359891	0.718929	NA
YEL031W	2598.94	0.0640683	0.140484	0.456053	0.648352	0.836436
YEL030C-A	3.85434	0.529489	0.840602	0.629892	0.528765	0.781192
YEL030W	180.125	0.263449	0.174964	1.50573	0.132136	0.542087
YEL029C	776.069	0.284747	0.152704	1.86469	0.0622247	0.405625
YEL028W	60.3284	0.107591	0.213569	0.503778	0.614417	0.81963
YEL027W	2924.76	0.0981067	0.139566	0.702944	0.482091	0.765153
YEL026W	1463.58	-0.0502855	0.163063	-0.30838	0.757793	0.885858
YEL025C	728.447	0.214849	0.134116	1.60197	0.109163	0.50869
YEL024W	1422.06	-0.132904	0.140395	-0.946644	0.34382	0.700509
YEL023C	146.887	0.453516	0.159016	2.85202	0.00434428	0.0788362
YEL022W	1264.96	0.106748	0.15499	0.688739	0.490987	0.768896
YEL021W	935.314	0.160135	0.143692	1.11444	0.265091	0.646824
YEL020C-B	3.94573	0.0157374	0.782534	0.0201108	0.983955	0.992135
YEL020W-A	593.48	0.0855938	0.177288	0.482795	0.629241	0.82736
YEL020C	192.809	0.293267	0.156325	1.876	0.0606546	0.399562
YEL019C	86.7433	0.343798	0.201988	1.70207	0.0887416	0.474238
YEL018C-A	3.66213	-0.245304	0.977511	-0.250948	0.801854	0.906804
YEL018W	299.866	0.133122	0.151498	0.878706	0.37956	0.715749
YEL017C-A	736.6	-0.0307381	0.15084	-0.20378	0.838526	0.925856
YEL017W	311.394	0.111572	0.152972	0.729365	0.465779	0.75664
YEL016C	302.019	0.219014	0.167317	1.30898	0.190542	0.609165
YEL015W	1196.17	0.104459	0.133052	0.7851	0.432395	0.743878
YEL014C	0.803944	-0.00156769	1.62967	-0.000961968	0.999232	NA
YEL013W	1338.05	0.130764	0.136953	0.954808	0.339675	0.69975
YEL012W	324.467	0.197162	0.160292	1.23001	0.218693	0.627683
YEL011W	346.489	0.290765	0.14364	2.02426	0.0429431	0.333126
YEL010W	0.962607	-0.0893686	1.78535	-0.0500566	0.960077	NA
YEL009C-A	4.36737	0.706585	0.727983	0.970607	0.331744	0.697297
YEL009C	3671.2	-0.546436	0.142442	-3.8362	0.000124951	0.00410369
YEL008W	12.494	-0.0982072	0.48853	-0.201026	0.840678	0.926878
YEL008C-A	7.66146	-0.257998	0.558475	-0.461969	0.644103	0.83496
YEL007W	925.917	-0.30571	0.128802	-2.37348	0.0176212	0.209616
YEL006W	718.933	0.0569286	0.132528	0.429559	0.667517	0.843078
YEL005C	226.305	0.0772842	0.154389	0.50058	0.616666	0.820976
YEL004W	252.887	0.140935	0.144946	0.972329	0.330887	0.6968
YEL003W	288.074	0.119508	0.163818	0.729517	0.465686	0.75664
YEL002C	1091.21	0.085725	0.139392	0.614992	0.53856	0.783089
YEL001C	690.009	0.134247	0.147286	0.911477	0.362044	0.706208
YER001W	1175.01	-0.19399	0.157693	-1.23018	0.21863	0.627683
YER002W	1206.92	0.0917455	0.16206	0.56612	0.571312	0.798444
YER003C	883.229	0.140176	0.138502	1.01209	0.311496	0.681326
YER004W	618.242	0.0784651	0.156983	0.499833	0.617193	0.820976
YER005W	698.476	0.209141	0.139815	1.49584	0.134695	0.545975
YER006W	1458.18	0.0255354	0.151778	0.168242	0.866393	0.938955
YER006C-A	2.4515	0.763143	0.878578	0.868612	0.385059	0.719071
YER007W	224.809	0.388563	0.161597	2.40452	0.0161938	0.199306
YER007C-A	604.688	0.126678	0.151265	0.837461	0.402333	0.727546
YER008C	1244.18	0.0836928	0.136769	0.611929	0.540585	0.783957
YER009W	841.59	0.042004	0.151938	0.276456	0.782198	0.897105
YER010C	281.992	0.132775	0.145104	0.915036	0.360173	0.706208
YER011W	10.6326	-0.0443334	0.536554	-0.0826261	0.934149	0.974404
YER012W	1269.22	0.131572	0.143186	0.91889	0.358153	0.705485
YER013W	610.044	0.130082	0.136683	0.951702	0.341248	0.69975
YER014W	378.017	0.24326	0.157931	1.54029	0.12349	0.5338
YER014C-A	3.49991	0.436556	0.841909	0.518532	0.604087	0.813754
YER015W	184.216	0.190197	0.181331	1.04889	0.294228	0.670745
YER016W	531.712	0.0534516	0.146405	0.365094	0.715041	0.865339
YER017C	1259.85	0.0900722	0.134498	0.669691	0.503055	0.773016
YER018C	67.3185	0.328534	0.272822	1.20421	0.228509	0.631803
YER019W	513.176	0.187821	0.159185	1.17989	0.238045	0.635492
YER019C-A	489.533	-0.0835814	0.175433	-0.47643	0.633768	0.828974
YER020W	800.718	0.093756	0.128068	0.732083	0.464118	0.756184
YER021W	2966.48	0.0345255	0.142393	0.242466	0.808419	0.909735
YER022W	700.439	0.152237	0.134502	1.13185	0.257697	0.639271
YER023W	843.226	0.24521	0.16224	1.5114	0.130686	0.540918
YER023C-A	1.23731	1.56957	1.41906	1.10606	0.268701	NA
YER024W	621.357	0.835145	0.161864	5.15954	2.47556e-07	1.60858e-05
YER025W	3449.99	0.0665063	0.150757	0.441149	0.659105	0.83904
YER026C	1477.59	-0.171055	0.152251	-1.12351	0.26122	0.640761
YER027C	656.205	0.13908	0.137219	1.01356	0.310792	0.681241
YER028C	214.466	0.0312905	0.169173	0.184961	0.853259	0.933089
YER029C	364.347	0.118732	0.151852	0.781894	0.434277	0.744241
YER030W	320.318	0.162212	0.190106	0.853271	0.393509	0.723008
YER031C	595.406	0.0271386	0.157912	0.171859	0.863549	0.937554
YER032W	438.019	0.0481931	0.129954	0.370846	0.710752	0.864374
YER033C	410.541	0.364471	0.158908	2.29359	0.0218142	0.234979
YER034W	158.958	0.200415	0.164013	1.22195	0.221728	0.628178
YER035W	614.256	0.091099	0.156348	0.582667	0.560117	0.793607
YER036C	4622.91	-0.0187802	0.141281	-0.132927	0.894251	0.954559
YER037W	260.861	-0.0969599	0.21692	-0.446985	0.654886	0.837566
YER038C	263.903	0.0894425	0.172202	0.519405	0.603478	0.813754
YER038W-A	34.986	0.245348	0.268426	0.914022	0.360705	0.706208
YER039C	52.5362	0.131894	0.248157	0.531495	0.595076	0.808632
YER039C-A	26.5092	0.373272	0.303918	1.2282	0.219372	0.627683
YER040W	587.706	0.0455639	0.154204	0.295477	0.767629	0.890968
YER041W	335.479	0.267092	0.168473	1.58538	0.112881	0.515455
YER042W	159.919	0.866626	0.174509	4.96608	6.83185e-07	4.00824e-05
YER043C	4910.37	-0.174394	0.150511	-1.15868	0.246587	0.635931
YER044C	930.137	-0.291184	0.146296	-1.99038	0.0465493	0.3473
YER044C-A	56.0635	0.384004	0.257022	1.49405	0.135162	0.545975
YER045C	385.021	0.137063	0.148012	0.926032	0.354429	0.704885
YER046W	103.415	0.377727	0.184695	2.04513	0.0408417	0.326463
YER046W-A	2.16408	0.833608	0.942261	0.884689	0.376324	NA
YER047C	510.793	0.116316	0.139824	0.831875	0.40548	0.728315
YER048C	783.157	0.138967	0.146592	0.947983	0.343138	0.700509
YER048W-A	652.125	0.120216	0.154394	0.778628	0.436199	0.744276
YER049W	2635.34	0.025044	0.141521	0.176963	0.859537	0.936564
YER050C	524.714	0.0296279	0.164217	0.180419	0.856824	0.935632
YER051W	318.539	0.165438	0.141197	1.17168	0.241326	0.635931
YER052C	4113.47	-0.2343	0.144387	-1.62272	0.10465	0.50281
YER053C	842.786	-0.357071	0.152194	-2.34615	0.0189683	0.217966
YER053C-A	909.513	-1.65545	0.144468	-11.459	2.12042e-30	3.20342e-27
YER055C	1745.15	-0.208549	0.146987	-1.41883	0.155948	0.565253
YER056C	4400.45	-0.597854	0.144233	-4.14505	3.39746e-05	0.00138722
YER056C-A	1155.06	-0.113484	0.149838	-0.757377	0.448824	0.74972
YER057C	443.242	0.257399	0.151761	1.69608	0.089871	0.475978
YER058W	184.848	0.187625	0.162539	1.15434	0.248362	0.635931
YER059W	589.562	0.186578	0.143022	1.30454	0.19205	0.610813
YER060W	550.292	0.365736	0.161982	2.25787	0.0239536	0.247862
YER060W-A	36.774	1.19275	0.322665	3.69657	0.000218532	0.00695046
YER061C	275.934	-0.083205	0.154562	-0.538327	0.590351	0.806684
YER062C	1085.1	-0.580921	0.148927	-3.90072	9.59071e-05	0.00332132
YER063W	538.665	0.109006	0.141914	0.768112	0.44242	0.746572
YER064C	1522.57	-0.46043	0.112499	-4.09274	4.26311e-05	0.00169486
YER065C	205.537	0.361934	0.162498	2.22732	0.0259259	0.258352
YER066W	42.3685	0.357825	0.287689	1.24379	0.213578	0.623162
YER066C-A	2.19233	3.3035	1.42374	2.32029	0.020325	NA
YER067W	122.279	0.0911916	0.195707	0.465959	0.641245	0.833624
YER067C-A	2.47217	0.091006	0.966109	0.0941985	0.924952	0.970228
YER068W	993.601	0.0346594	0.135459	0.255865	0.798055	0.906368
YER068C-A	1.833	1.98579	1.44146	1.37762	0.16832	NA
YER069W	859.31	-0.622579	0.140891	-4.41886	9.92239e-06	0.000464814
YER070W	3667.04	-0.80472	0.130572	-6.16302	7.13687e-10	7.18802e-08
YER071C	171.893	0.194413	0.168058	1.15682	0.247345	0.635931
YER072W	817.218	0.0756457	0.149677	0.505392	0.613283	0.818668
YER073W	1598.23	-0.45551	0.127604	-3.56971	0.000357376	0.0103828
YER074W	1585.08	0.0241363	0.154243	0.156483	0.875653	0.94379
YER074W-A	345.72	0.135844	0.145447	0.933972	0.350318	0.701364
YER075C	372.18	0.237988	0.145259	1.63836	0.101346	0.497447
YER076C	91.9054	0.118948	0.183629	0.647766	0.517137	0.778541
YER076W-A	7.2604	0.0290854	0.517972	0.0561525	0.95522	0.983494
YER077C	806.33	0.210727	0.13787	1.52845	0.126401	0.537516
YER078C	461.181	0.353183	0.147024	2.40221	0.0162962	0.199763
YER078W-A	2.94915	0.291214	0.828232	0.351609	0.725131	0.869944
YER079W	208.209	0.334561	0.142605	2.34607	0.0189724	0.217966
YER079C-A	0.465358	-0.554872	2.32397	-0.23876	0.811291	NA
YER080W	945.147	0.272445	0.153177	1.77863	0.0752999	0.442213
YER081W	2249.58	-0.515684	0.162776	-3.16806	0.00153459	0.0352356
YER082C	1224.66	0.115458	0.143614	0.803945	0.421429	0.736677
YER083C	748.27	0.0902857	0.139241	0.648415	0.516716	0.778541
YER084W	15.3545	0.761812	0.388668	1.96006	0.049989	0.358769
YER084W-A	0.500469	2.62788	2.37797	1.10509	0.269119	NA
YER085C	2.53635	0.277183	0.969557	0.285886	0.774965	0.893179
YER086W	2381.95	0.0797704	0.14606	0.54615	0.584963	0.803985
YER087W	475.602	0.287489	0.150857	1.9057	0.0566889	0.386213
YER087C-A	27.7845	0.238161	0.319797	0.744726	0.456437	0.754044
YER087C-B	596.079	-0.0646954	0.1482	-0.43654	0.662445	0.840646
YER088C	681.617	0.341579	0.145238	2.35186	0.0186796	0.215833
YER088C-A	11.3329	-0.767191	0.541679	-1.41632	0.156681	0.565945
YER088W-B	2.41836	0.335375	0.92419	0.362885	0.71669	NA
YER089C	1142.47	0.169349	0.150473	1.12545	0.2604	0.640557
YER090W	2033.26	0.0168421	0.144682	0.116408	0.907329	0.961676
YER090C-A	0.0610454	0	6.00582	0	1	NA
YER091C	1216.14	0.54697	0.148274	3.68892	0.00022521	0.00712537
YER091C-A	0.577435	-0.0105602	2.41221	-0.00437783	0.996507	NA
YER092W	175.933	0.169305	0.182126	0.929601	0.352578	0.70338
YER093C	623.637	0.248734	0.146278	1.70042	0.0890517	0.474238
YER093C-A	189.26	0.110677	0.178942	0.618508	0.53624	0.782163
YER094C	1824.14	0.0639709	0.14918	0.428816	0.668057	0.843078
YER095W	1104.45	0.0320411	0.149918	0.213724	0.830762	0.921155
YER096W	100.055	1.02156	0.213658	4.78129	1.74176e-06	9.39772e-05
YER097W	22.1701	0.323578	0.354843	0.911889	0.361827	0.706208
YER098W	215.987	0.307359	0.166574	1.84518	0.0650115	0.413107
YER099C	689.805	0.230339	0.151307	1.52233	0.127926	0.537516
YER100W	737.408	0.202845	0.147154	1.37846	0.168063	0.579351
YER101C	238.909	0.184217	0.162545	1.13333	0.257077	0.638766
YER102W	1351.2	-0.0070058	0.154112	-0.0454592	0.963741	0.987267
YER103W	844.034	0.392521	0.249204	1.5751	0.115234	0.519352
YER104W	120.98	0.000867515	0.17474	0.00496461	0.996039	0.99769
YER105C	1644.37	0.0952614	0.135525	0.702906	0.482114	0.765153
YER106W	18.2254	0.628395	0.367941	1.70787	0.087661	0.473824
YER107C	772.852	0.0718084	0.13996	0.513062	0.607908	0.815741
YER107W-A	0.415218	3.1435	2.45529	1.28029	0.200441	NA
YER109C	350.938	0.225232	0.1454	1.54905	0.121369	0.528843
YER110C	1557.83	0.0655307	0.147094	0.445503	0.655956	0.837866
YER111C	560.332	0.36833	0.157838	2.3336	0.0196165	0.220749
YER112W	608.848	-0.0382206	0.143968	-0.265479	0.79064	0.90199
YER113C	961.788	0.245362	0.138849	1.76711	0.0772097	0.446914
YER115C	177.372	0.1063	0.154369	0.68861	0.491069	0.768896
YER116C	248.331	0.0852183	0.16434	0.51855	0.604074	0.813754
YER117W	2046.42	0.0297589	0.156102	0.190637	0.84881	0.930053
YER118C	566.77	-0.044429	0.14105	-0.314989	0.75277	0.883491
YER119C	387.299	0.124743	0.160803	0.775752	0.437895	0.745409
YER119C-A	1.60899	0.547637	1.22166	0.448275	0.653955	NA
YER120W	1155.95	0.0943983	0.137252	0.687771	0.491597	0.768896
YER121W	21.9473	0.328641	0.307925	1.06728	0.285847	0.664135
YER122C	1715.98	0.0923595	0.15169	0.608871	0.54261	0.785555
YER123W	1181.24	-0.0131848	0.137449	-0.0959249	0.92358	0.970161
YER124C	1885.19	-0.619544	0.132242	-4.68492	2.80067e-06	0.000147169
YER125W	1657.73	0.055058	0.153604	0.35844	0.720014	0.86726
YER126C	1799.57	0.139131	0.150279	0.925821	0.354539	0.704885
YER127W	773.745	0.0737973	0.156896	0.470359	0.638099	0.831758
YER128W	197.158	0.258258	0.158633	1.62803	0.103519	0.500054
YER129W	702.879	0.112796	0.138183	0.816281	0.41434	0.733021
YER130C	751.634	-0.0334716	0.153397	-0.218203	0.827271	0.919308
YER131W	2122.35	-0.0215688	0.159285	-0.13541	0.892288	0.953004
YER132C	841.85	0.207813	0.135169	1.53744	0.124186	0.535527
YER133W	2588.52	0.0771636	0.136753	0.564254	0.572581	0.798674
YER133W-A	0.570024	0.606745	1.91906	0.316167	0.751875	NA
YER134C	397.601	0.0708313	0.163497	0.433228	0.664849	0.841929
YER135C	4.36141	0.0967371	0.707786	0.136676	0.891287	0.95244
YER136W	1471.78	0.0933671	0.136212	0.685452	0.493058	0.769115
YER137C	60.8125	0.204673	0.222748	0.918855	0.358171	0.705485
YER137W-A	1.75029	0.983079	1.28773	0.763422	0.445212	NA
YER138C	3.25667	-0.262133	0.867226	-0.302266	0.762449	0.888252
YER137C-A	0	NA	NA	NA	NA	NA
YER138W-A	143.036	-0.887237	0.218474	-4.06107	4.88488e-05	0.00189226
YER139C	228.957	0.336705	0.139658	2.41093	0.0159117	0.197421
YER140W	407.274	0.302033	0.167575	1.80238	0.0714864	0.431992
YER141W	3475.38	-0.0172557	0.136067	-0.126818	0.899084	0.956375
YER142C	286.36	0.26428	0.172671	1.53054	0.125884	0.537516
YER143W	995.652	0.115469	0.148141	0.779452	0.435713	0.744241
YER144C	785.786	0.182692	0.130999	1.39461	0.163134	0.574672
YER145C	1964.19	-0.668826	0.153134	-4.36759	1.25624e-05	0.0005795
YER145C-A	2.33505	-2.03721	1.44812	-1.4068	0.159487	NA
YER146W	244.613	-0.0143509	0.176989	-0.0810834	0.935376	0.974404
YER147C	433.41	0.343809	0.148785	2.31078	0.0208448	0.228571
YER147C-A	1.46509	0.264263	1.21596	0.217329	0.827952	NA
YER148W	1991.97	0.046335	0.139361	0.332482	0.739526	0.876609
YER148W-A	12.6085	-1.14706	0.46314	-2.47669	0.0132606	0.175347
YER149C	340.836	0.196757	0.155219	1.26761	0.204939	0.618274
YER150W	83.6326	0.0395597	0.198865	0.198927	0.84232	0.927503
YER151C	1209.64	0.0678851	0.159584	0.425387	0.670555	0.844376
YER152C	284.314	0.104607	0.182537	0.573072	0.566596	0.796514
YER152W-A	0.376645	1.56272	2.88248	0.542145	0.587719	NA
YER153C	38.6319	0.556657	0.342071	1.62731	0.103671	0.500386
YER154W	600.905	0.203339	0.139145	1.46135	0.143919	0.555367
YER155C	2549.13	0.130978	0.155642	0.84153	0.400051	0.727546
YER156C	1061.68	0.0729543	0.160165	0.455495	0.648753	0.836436
YER157W	747.838	0.120722	0.133633	0.903387	0.36632	0.707399
YER158C	185.456	0.290514	0.152642	1.90324	0.0570095	0.386654
YER158W-A	3.54088	0.762812	0.910315	0.837965	0.40205	0.727546
YER159C	1349.7	-0.082124	0.146644	-0.560022	0.575464	0.800697
YER160C	3.79159	-0.53373	0.872125	-0.611988	0.540546	0.783957
YER159C-A	0	NA	NA	NA	NA	NA
YER161C	778.642	0.122345	0.138037	0.886319	0.375446	0.712472
YER162C	342.565	0.307655	0.139357	2.20768	0.0272664	0.26576
YER163C	321.434	-0.00353448	0.165253	-0.0213883	0.982936	0.992135
YER164W	1319.82	0.24563	0.141186	1.73976	0.0819013	0.4604
YER165W	4119.55	0.218785	0.143294	1.52683	0.126803	0.537516
YER165C-A	0.139852	-0.0104939	4.56848	-0.00229702	0.998167	NA
YER166W	1661.02	0.135743	0.143529	0.945754	0.344274	0.700509
YER167W	925.424	0.149947	0.135437	1.10713	0.268237	0.648599
YER168C	806.605	-0.0129083	0.135017	-0.0956053	0.923834	0.970161
YER170W	230.856	0.0942668	0.149908	0.628831	0.52946	0.781192
YER171W	856.141	0.183867	0.143484	1.28144	0.200039	0.616794
YER172C	1369.93	0.0387533	0.12828	0.302099	0.762576	0.888252
YER172C-A	0.282848	0.951208	2.9718	0.320078	0.748909	NA
YER173W	239.432	0.144811	0.155811	0.929405	0.352679	0.70338
YER174C	307.288	0.0926149	0.160555	0.576844	0.564045	0.796198
YER175C	674.612	-0.11856	0.150359	-0.788515	0.430395	0.743825
YER175W-A	29.0628	0.0725987	0.3078	0.235863	0.813539	0.911592
YER176W	1170.09	0.123749	0.149849	0.825824	0.408904	0.730094
YER177W	3855.41	-0.642583	0.150872	-4.25913	2.05227e-05	0.000898686
YER178W	1587.92	0.0857942	0.153555	0.558721	0.576352	0.800697
YER179W	21.4348	0.653999	0.357091	1.83146	0.0670317	0.419764
YER180C	156.561	0.15354	0.183666	0.835971	0.403171	0.727546
YER180C-A	64.8737	-0.102711	0.227011	-0.452447	0.650947	0.836681
YER181C	6.96355	0.0056872	0.602937	0.00943249	0.992474	0.996266
YER182W	376.093	0.0576048	0.143991	0.400057	0.689114	0.854455
YER183C	246.561	0.220886	0.170144	1.29823	0.194209	0.613732
YER184C	359.039	0.162416	0.141383	1.14877	0.250653	0.637199
YER185W	33.8011	0.452012	0.28482	1.58701	0.112511	0.514735
YER186C	256.7	0.00682622	0.188344	0.0362434	0.971088	0.988896
YER187W	63.9756	1.06149	0.229361	4.62801	3.69198e-06	0.000190689
YER188W	54.2626	0.304563	0.236002	1.29051	0.196873	0.616109
YER188C-A	5.3896	0.218465	0.643019	0.339749	0.734046	0.875264
YER189W	9.54696	0.533256	0.586102	0.909835	0.362909	0.70629
YER190W	22.4581	0.991652	0.393818	2.51805	0.0118007	0.162376
YER190C-A	0	NA	NA	NA	NA	NA
YER190C-B	0	NA	NA	NA	NA	NA
YJL091C	483.007	0.00662235	0.149435	0.044316	0.964653	0.987708
YJL026W	1855.03	-0.142159	0.150899	-0.94208	0.346152	0.700747
YJL026C-A	1.33419	1.78897	1.796	0.996088	0.319208	NA
YJR125C	1000.95	0.0987862	0.142949	0.691058	0.489529	0.768896
YJL225C	29.9646	0.638685	0.321798	1.98474	0.0471733	0.349777
YJL225W-A	0.123888	0.951215	5.66871	0.167801	0.86674	NA
YJL223C	0.458609	-0.0682138	2.49109	-0.0273831	0.978154	NA
YJL222W-B	0	NA	NA	NA	NA	NA
YJL222W-A	0	NA	NA	NA	NA	NA
YJL222W	7.94268	-0.960086	0.650365	-1.47622	0.139884	0.552977
YJL221C	0.493185	-0.875801	2.55149	-0.343251	0.731409	NA
YJL220W	0	NA	NA	NA	NA	NA
YJL219W	15.1859	0.478924	0.41146	1.16396	0.244439	0.635931
YJL218W	29.7342	0.194533	0.287213	0.677313	0.498207	0.771049
YJL217W	240.403	0.346594	0.158695	2.18403	0.0289602	0.275545
YJL216C	40.4017	0.461339	0.307558	1.50001	0.133613	0.544096
YJL215C	18.4128	0.10054	0.415546	0.241947	0.808821	0.909987
YJL214W	30.2711	0.0565656	0.296537	0.190754	0.848719	0.930053
YJL213W	209.117	-0.00352694	0.172492	-0.020447	0.983687	0.992135
YJL212C	1313.11	0.592969	0.117464	5.04811	4.46205e-07	2.77235e-05
YJL211C	29.4412	0.0733781	0.290896	0.252249	0.800849	0.906804
YJL210W	177.468	0.247384	0.179782	1.37603	0.168813	0.580536
YJL209W	531.845	-0.0535716	0.137337	-0.390073	0.696482	0.85821
YJL208C	750.162	0.181148	0.141132	1.28354	0.199303	0.616794
YJL207C	1118.52	0.106147	0.138947	0.763937	0.444905	0.748694
YJL206C	273.304	0.45487	0.154816	2.93813	0.00330195	0.0629453
YJL205C	91.2545	0.221622	0.218358	1.01495	0.310131	0.681241
YJL204C	470.64	0.239784	0.139396	1.72017	0.0854019	0.470148
YJL203W	303.688	0.3306	0.149664	2.20894	0.0271786	0.265332
YJL202C	3.45824	0.583311	0.87539	0.666343	0.505192	0.773896
YJL201W	618.227	0.221782	0.141747	1.56463	0.11767	0.522575
YJL200C	2170.29	0.0220887	0.154561	0.142913	0.886359	0.949693
YJL199C	39.3913	0.0365206	0.28318	0.128966	0.897385	0.95524
YJL198W	1246.47	0.188039	0.148991	1.26209	0.206917	0.619166
YJL197W	1265.45	0.0876769	0.134621	0.651285	0.514863	0.778327
YJL197C-A	0.0183868	0	6.00582	0	1	NA
YJL196C	806.911	0.0879444	0.153583	0.572618	0.566904	0.796697
YJL195C	2.76485	0.999756	0.928368	1.0769	0.281526	0.660429
YJL194W	523.458	0.00699174	0.152274	0.0459156	0.963377	0.987267
YJL193W	278.537	0.232616	0.155612	1.49485	0.134954	0.545975
YJL192C	651.211	0.0416987	0.156911	0.265748	0.790433	0.901924
YJL191W	865.678	-0.204374	0.147561	-1.38501	0.16605	0.577661
YJL190C	2053.78	0.000892449	0.163337	0.00546384	0.995641	0.997652
YJL189W	1441.06	-0.066653	0.158735	-0.419901	0.674558	0.846243
YJL188C	2.39902	-0.263947	1.09593	-0.240843	0.809677	NA
YJL187C	665.98	-0.00369692	0.14776	-0.0250197	0.980039	0.991193
YJL186W	1372.05	0.065487	0.147575	0.443753	0.657221	0.838139
YJL185C	97.1188	0.229604	0.19012	1.20768	0.22717	0.631327
YJL184W	170.653	-0.0764832	0.181196	-0.422102	0.672951	0.84497
YJL183W	1023.58	-0.0330557	0.128696	-0.256851	0.797294	0.905989
YJL182C	0.231566	0	3.35862	0	1	NA
YJL181W	382.149	0.252131	0.147015	1.715	0.0863445	0.471669
YJL180C	473.522	0.064566	0.150473	0.429086	0.66786	0.843078
YJL179W	222.304	0.0630557	0.195902	0.321875	0.747548	0.88145
YJL178C	558.785	0.0225012	0.150486	0.149524	0.88114	0.946677
YJL177W	1902.01	-0.0335347	0.147145	-0.227903	0.819721	0.914619
YJL176C	1081.13	0.0401205	0.133861	0.299717	0.764393	0.88951
YJL175W	0.847525	0.623589	1.77301	0.351712	0.725054	NA
YJL174W	1355.94	-0.0494527	0.130291	-0.379555	0.704276	0.861003
YJL173C	251.252	-0.0222554	0.16864	-0.13197	0.895008	0.954559
YJL172W	1272.13	0.230406	0.147	1.56739	0.117023	0.522575
YJL171C	1894.55	-0.0166865	0.149609	-0.111534	0.911193	0.963657
YJL170C	194.108	-0.0187541	0.191649	-0.0978567	0.922046	0.970161
YJL169W	19.0907	0.364392	0.335725	1.08539	0.27775	0.656668
YJL168C	968.933	0.0386581	0.130705	0.295766	0.767409	0.890968
YJL167W	3599.96	-0.133434	0.155767	-0.856626	0.391652	0.721615
YJL166W	572.265	-0.0408674	0.148193	-0.275772	0.782723	0.897144
YJL165C	976.631	0.17213	0.126591	1.35973	0.173916	0.586365
YJL164C	500.733	0.258581	0.129853	1.99134	0.0464436	0.3473
YJL163C	158.454	0.377024	0.168778	2.23384	0.0254935	0.256737
YJL162C	254.306	0.379088	0.160065	2.36835	0.0178678	0.211172
YJL161W	53.3126	0.545552	0.257207	2.12106	0.0339164	0.293635
YJL160C	36.0295	0.241078	0.268053	0.899367	0.368457	0.707977
YJL159W	7293.16	-0.924102	0.139699	-6.61495	3.71689e-11	4.49223e-09
YJL158C	2531.41	-0.511481	0.149471	-3.42195	0.000621727	0.0167728
YJL157C	1744.17	-0.16363	0.137082	-1.19366	0.232609	0.634329
YJL156W-A	7.1454	-0.12385	0.589961	-0.209928	0.833724	0.922915
YJL156C	777.435	0.213671	0.137666	1.5521	0.120639	0.528843
YJL155C	689.071	0.186329	0.150855	1.23515	0.216775	0.627485
YJL154C	1582.9	0.152635	0.134568	1.13426	0.256684	0.638593
YJL153C	48.9924	0.610175	0.292848	2.08359	0.0371972	0.308888
YJL152W	2.77498	0.330941	1.06807	0.309848	0.756677	0.885508
YJL151C	464.163	0.00330454	0.176164	0.0187583	0.985034	0.992755
YJL150W	2.80921	-0.793031	0.947573	-0.836908	0.402644	0.727546
YJL149W	472.323	0.127067	0.122985	1.03319	0.301514	0.676252
YJL148W	1035.68	-0.00856131	0.146328	-0.0585075	0.953344	0.982278
YJL147C	255.477	0.150477	0.158538	0.949157	0.342541	0.700509
YJL146W	373.412	0.0477003	0.136247	0.3501	0.726264	0.870278
YJL145W	693.99	0.115191	0.149265	0.771718	0.440281	0.746554
YJL144W	388.247	0.317126	0.183438	1.72879	0.083847	0.466134
YJL143W	1173.67	0.170804	0.159441	1.07127	0.284049	0.663514
YJL142C	0.990607	-1.87693	1.71854	-1.09216	0.274762	NA
YJL141C	677.309	-0.0329902	0.132808	-0.248406	0.80382	0.907433
YJL140W	883.134	0.0557307	0.166929	0.333859	0.738486	0.876387
YJL139C	576.554	0.312686	0.161495	1.93619	0.0528444	0.367902
YJL138C	1452.38	0.0126268	0.148181	0.0852123	0.932093	0.97383
YJL137C	201.02	0.477505	0.174974	2.72901	0.00635242	0.102916
YJL136W-A	0.2	-1.66529	4.00289	-0.416022	0.677394	NA
YJL136C	1167.6	0.0233084	0.163347	0.142692	0.886533	0.949711
YJL135W	1.68945	-0.895987	1.3473	-0.665022	0.506036	NA
YJL134W	583.248	0.136469	0.148988	0.915974	0.35968	0.706208
YJL133C-A	730.457	-0.4135	0.151479	-2.72976	0.00633802	0.102916
YJL133W	532.858	-0.0490924	0.121439	-0.404254	0.686026	0.853542
YJL132W	220.975	0.210269	0.150484	1.39728	0.162329	0.573995
YJL131C	331.065	0.214274	0.154912	1.3832	0.166602	0.578276
YJL130C	4559.49	-0.233258	0.154458	-1.51017	0.131	0.540918
YJL129C	1258.91	0.26562	0.146016	1.81912	0.0688937	0.424821
YJL128C	996.806	0.179701	0.139862	1.28485	0.198846	0.616794
YJL127W-A	0.375016	0	3.25696	0	1	NA
YJL127C-B	222.268	0.00223837	0.168908	0.013252	0.989427	0.99516
YJL127C	640.51	0.256959	0.133279	1.92798	0.0538582	0.372386
YJL126W	159.045	0.15838	0.193576	0.818179	0.413255	0.732664
YJL125C	738.071	0.0539345	0.147586	0.365445	0.714779	0.865339
YJL124C	774.313	0.0999137	0.140113	0.713092	0.475789	0.763012
YJL123C	1496.78	0.0829387	0.14833	0.55915	0.576059	0.800697
YJL122W	744.845	0.0747971	0.169315	0.441763	0.658661	0.838838
YJL121C	452.753	0.15894	0.150035	1.05936	0.289438	0.667585
YJL120W	2.39307	0.963895	1.11459	0.864794	0.387152	NA
YJL119C	26.6738	0.446294	0.31285	1.42654	0.153711	0.562768
YJL118W	161.109	0.0400175	0.176719	0.226447	0.820854	0.914869
YJL117W	1216.3	0.127066	0.150298	0.845427	0.397872	0.726791
YJL116C	272.624	-0.201269	0.178813	-1.12558	0.260341	0.640557
YJL115W	548.945	0.153486	0.139057	1.10376	0.269697	0.649574
YJL114W	12.2919	0.0230825	0.476683	0.048423	0.961379	0.986547
YJL113W	59.5	0.277205	0.265672	1.04341	0.296759	0.673419
YJL112W	677.4	0.0352852	0.138065	0.255569	0.798284	0.906368
YJL111W	2709.08	0.0550425	0.140326	0.392248	0.694875	0.857763
YJL110C	616.921	0.0552641	0.132724	0.416384	0.677129	0.848696
YJL109C	2293.54	0.07273	0.14856	0.489566	0.624441	0.824674
YJL108C	202.41	0.0809541	0.168906	0.479284	0.631736	0.82775
YJL107C	424.059	0.0598197	0.143838	0.415882	0.677496	0.848696
YJL106W	60.4567	-0.138393	0.244431	-0.566185	0.571268	0.798444
YJL105W	22.1132	0.514376	0.409014	1.2576	0.208537	0.621063
YJL104W	506.993	0.0818346	0.147569	0.554551	0.579202	0.801318
YJL103C	169.98	0.210378	0.154441	1.36219	0.173137	0.585664
YJL102W	345.88	0.185137	0.147393	1.25607	0.209089	0.621063
YJL101C	4152.78	-0.236086	0.131292	-1.79817	0.0721494	0.433567
YJL100W	834.694	0.196101	0.126565	1.54942	0.121282	0.528843
YJL099W	554.731	0.250934	0.151482	1.65653	0.0976149	0.493217
YJL098W	1062.89	0.128337	0.152163	0.843418	0.398995	0.727118
YJL097W	408.333	0.104735	0.160781	0.651412	0.514781	0.778327
YJL096W	495.202	-0.00581236	0.136639	-0.0425381	0.96607	0.988273
YJL095W	528.959	0.201851	0.155944	1.29438	0.195534	0.615183
YJL094C	712.549	0.179734	0.132914	1.35226	0.176292	0.590213
YJL093C	858.553	0.0403946	0.138881	0.290859	0.77116	0.891718
YJL092W	496.588	-0.00531299	0.136417	-0.0389465	0.968933	0.988846
YJL090C	417.123	0.118987	0.138037	0.861993	0.388692	0.720289
YJL089W	114.414	0.467108	0.165458	2.82312	0.00475581	0.0842796
YJL088W	201.069	-1.70065	0.175446	-9.69332	3.21904e-22	1.62106e-19
YJL087C	681.167	0.164509	0.144126	1.14142	0.253695	0.637199
YJL086C	0.405242	0	2.40987	0	1	NA
YJL085W	537.211	0.112552	0.148663	0.7571	0.44899	0.74972
YJL084C	700.858	0.148147	0.147556	1.004	0.315378	0.684565
YJL083W	291.682	0.0603762	0.131956	0.457549	0.647276	0.835932
YJL082W	1742.31	0.0330803	0.134314	0.24629	0.805458	0.908432
YJL081C	716.954	0.0728079	0.143302	0.508074	0.611401	0.817592
YJL080C	2413.43	0.196581	0.144146	1.36377	0.172641	0.585664
YJL079C	262.394	0.108979	0.184214	0.591587	0.554127	0.791442
YJL078C	768.777	-0.896481	0.162186	-5.5275	3.24829e-08	2.39383e-06
YJL077W-B	18.2308	0.303108	0.400048	0.757679	0.448643	0.74972
YJL077C	3.77751	0.300318	0.703251	0.427042	0.669349	0.843348
YJL077W-A	21.293	0.446974	0.341058	1.31055	0.19001	0.608817
YJL076W	1625.92	0.0541027	0.147548	0.366678	0.713859	0.865339
YJL075C	0.0697122	0.95123	6.00582	0.158385	0.874154	NA
YJL074C	795.175	0.0850706	0.154843	0.549401	0.58273	0.803489
YJL073W	599.58	0.0955255	0.145621	0.655989	0.511831	0.778093
YJL072C	429.485	0.114014	0.148472	0.767919	0.442535	0.746572
YJL071W	620.108	0.18748	0.160261	1.16984	0.242065	0.635931
YJL070C	419.101	0.132039	0.145083	0.910096	0.362772	0.70626
YJL069C	1041.22	0.159368	0.147907	1.07749	0.281263	0.660323
YJL068C	278.216	0.192073	0.158411	1.2125	0.225323	0.630217
[truncated: 6,046 more rows]

## Sheet: Med16_Mot1-AID
Transcript.ID	baseMean	log2FoldChange	lfcSE	stat	pvalue	padj
[truncated: 6,692 more rows]
